# Supplementary material for: Bis{tris­[3-(2-pyrid­yl)-1H-pyrazole]nickel(II)} dodeca­molybdo(V,VI)phosphate hexa­hydrate
Source: Acta Crystallogr Sect E Struct Rep Online. 2010 Feb 20;66(Pt 3):m319–20. doi: 10.1107/S1600536810005945 (PMC2983742; doi:10.1107/S1600536810005945)
Supplement: Supplementary file 1 [file e-66-0m319-sup1.cif]

##############################################################################
###                                                                        ###
###        Electronic paper (Acta Crystallographica Section E)             ###
###                                                                        ###
##############################################################################
#                                                                            #
# This CIF contains the data in a paper accepted for publication in Acta     #
# Crystallographica Section E. It conforms to the requirements of Notes      #
# for Authors for Section E, and has been peer reviewed under the auspices   #
# of the IUCr Commission on Journals.                                        #
#                                                                            #
# Full details of the Crystallographic Information File format               #
# are given in the paper "The Crystallographic Information File (CIF):       #
# a New Standard Archive File for Crystallography" by S. R. Hall, F. H.      #
# Allen and I. D. Brown [Acta Cryst. (1991), A47, 655-685].                  #
#                                                                            #
# The current version of the core CIF dictionary is obtainable from          #
# ftp://ftp.iucr.org/pub/cif_core.dic. The current version number is 2.4.    #
#                                                                            #
# Software is freely available for graphical display of the structure(s) in  #
# this CIF.  For information consult the CIF home page http://www.iucr.org/  #
# cif/home.html                                                              #
#                                                                            #
# This file may be used for bona fide research purposes within the           #
# scientific community so long as proper attribution is given to the journal # 
# article from which it was obtained.                                        #
#                                                                            #
##############################################################################
                                             
data_global
_audit_creation_method     'form.cif (version 2.0)'
_journal_data_validation_number     ?
_journal_date_recd_electronic     2010-02-08
_journal_date_accepted     2010-02-13
_journal_name_full     'Acta Crystallographica, Section E'
_journal_year     2010
_journal_volume     66
_journal_issue      3
_journal_page_first     m319
_journal_page_last     m320
_journal_paper_category     QM
_journal_coeditor_code     WM2306
_publ_contact_author_name     'Prof. Dr. Hao, Lujiang'
_publ_contact_author_address
;
      College of Food and Biological Engineering,
      Shandong Institute of Light Industry,
      Jinan 250353,
      People's Republic of China
;
_publ_contact_author_email     'lujianghao001@yahoo.com.cn'
_publ_contact_author_fax     '0086-531-66778061'
_publ_contact_author_phone     '0086-531-66778061'
_publ_section_title
;
Bis{tris[3-(2-pyridyl)-1<i>H</i>-pyrazole]nickel(II)}
dodecamolybdo(V,VI)phosphate hexahydrate
;
loop_
    _publ_author_name
    _publ_author_address
    'Hao, Lujiang'
;     College of Food and Biological Engineering,
      Shandong Institute of Light Industry,
      Jinan 250353,
      People's Republic of China
;
    'Liu, Tongjun'
;      College of Food and Biological Engineering,
       Shandong Institute of Light Industry,
       Jinan 250353,
       People's Republic of China
;
    'Chen, Jiangkui'
;     College of Food and Biological Engineering,
      Shandong Institute of Light Industry,
      Jinan 250353,
      People's Republic of China
;
    'Zhang, Xiaofei'
;     College of Food and Biological Engineering,
      Shandong Institute of Light Industry,
      Jinan 250353,
      People's Republic of China
;
data_I
_audit_creation_method     SHELXL-97
_chemical_name_systematic
;
Bis{tris[3-(2-pyridyl)-1<i>H</i>-pyrazole]nickel(II)}
dodecamolybdo(V,VI)phosphate hexahydrate
;
_chemical_name_common     ?
_chemical_formula_moiety     '2(C24 H21 N9 Ni), Mo12 O40 P, 6(H2 O)'
_chemical_formula_sum     'C48 H54 Mo12 N18 Ni2 O46 P'
_chemical_formula_iupac     '[Ni (C8 H7 N3)3]2 [P Mo12 O40], 6H2 O'
_chemical_formula_weight     2918.76
_chemical_melting_point     ?
_symmetry_cell_setting     Monoclinic
_symmetry_space_group_name_H-M     'C 2/c'
_symmetry_space_group_name_Hall     '-C 2yc'
loop_
    _symmetry_equiv_pos_as_xyz
    'x, y, z'
    '-x, y, -z+1/2'
    'x+1/2, y+1/2, z'
    '-x+1/2, y+1/2, -z+1/2'
    '-x, -y, -z'
    'x, -y, z-1/2'
    '-x+1/2, -y+1/2, -z'
    'x+1/2, -y+1/2, z-1/2'
_cell_length_a     18.741(4)
_cell_length_b     16.285(3)
_cell_length_c     27.678(6)
_cell_angle_alpha     90.00
_cell_angle_beta     103.83(3)
_cell_angle_gamma     90.00
_cell_volume     8202(3)
_cell_formula_units_Z     4
_cell_measurement_reflns_used     7216
_cell_measurement_theta_min     1.68
_cell_measurement_theta_max     25.00
_cell_measurement_temperature     293(2)
_exptl_crystal_description     block
_exptl_crystal_colour     green
_exptl_crystal_size_max     0.42
_exptl_crystal_size_mid     0.27
_exptl_crystal_size_min     0.20
_exptl_crystal_density_diffrn     2.364
_exptl_crystal_density_meas     ?
_exptl_crystal_density_method     'not measured'
_exptl_crystal_F_000     5644
_exptl_absorpt_coefficient_mu     2.340
_exptl_absorpt_correction_type     'multi-scan'
_exptl_absorpt_process_details     '(SADABS; Bruker, 2001)'
_exptl_absorpt_correction_T_min     0.4398
_exptl_absorpt_correction_T_max     0.6518
_exptl_special_details
;
;
_diffrn_ambient_temperature     293(2)
_diffrn_radiation_type     MoK\a
_diffrn_radiation_wavelength     0.71073
_diffrn_radiation_source     'fine-focus sealed tube'
_diffrn_radiation_monochromator     graphite
_diffrn_measurement_device_type     'Bruker APEXII CCD'
_diffrn_measurement_method     'phi and omega scans'
_diffrn_detector_area_resol_mean     ?
_diffrn_reflns_number     22802
_diffrn_reflns_av_R_equivalents     0.0620
_diffrn_reflns_av_sigmaI/netI     0.0696
_diffrn_reflns_theta_min     1.68
_diffrn_reflns_theta_max     25.00
_diffrn_reflns_theta_full     25.00
_diffrn_measured_fraction_theta_max     0.998
_diffrn_measured_fraction_theta_full     0.998
_diffrn_reflns_limit_h_min     -22
_diffrn_reflns_limit_h_max     22
_diffrn_reflns_limit_k_min     -17
_diffrn_reflns_limit_k_max     19
_diffrn_reflns_limit_l_min     -32
_diffrn_reflns_limit_l_max     32
_diffrn_standards_number     0
_diffrn_standards_interval_count     .
_diffrn_standards_interval_time     .
_diffrn_standards_decay_%     ?
_refine_special_details
;
Refinement of <i>F</i>^2^ against ALL reflections. The weighted <i>R</i>-factor
wR and goodness of fit <i>S</i> are based on <i>F</i>^2^, conventional
<i>R</i>-factors <i>R</i> are based on <i>F</i>, with <i>F</i> set to zero for
negative <i>F</i>^2^. The threshold expression of <i>F</i>^2^ >
\s(<i>F</i>^2^) is used only for calculating <i>R</i>-factors(gt) etc. and is
not relevant to the choice of reflections for refinement. <i>R</i>-factors
based on <i>F</i>^2^ are statistically about twice as large as those based on
<i>F</i>, and <i>R</i>- factors based on ALL data will be even larger.
;
_reflns_number_total     7216
_reflns_number_gt     5310
_reflns_threshold_expression     I>2\s(I)
_refine_ls_structure_factor_coef     Fsqd
_refine_ls_matrix_type     full
_refine_ls_R_factor_all     0.0756
_refine_ls_R_factor_gt     0.0525
_refine_ls_wR_factor_gt     0.1388
_refine_ls_wR_factor_ref     0.1554
_refine_ls_goodness_of_fit_ref     1.000
_refine_ls_restrained_S_all     1.000
_refine_ls_number_reflns     7216
_refine_ls_number_parameters     592
_refine_ls_number_restraints     18
_refine_ls_hydrogen_treatment     constr
_refine_ls_weighting_scheme     calc
_refine_ls_weighting_details
             'w=1/[\s^2^(Fo^2^)+(0.0880P)^2^+10.3967P] where P=(Fo^2^+2Fc^2^)/3'
_atom_sites_solution_hydrogens     geom
_atom_sites_solution_primary     direct
_atom_sites_solution_secondary     difmap
_refine_ls_shift/su_max     0.001
_refine_ls_shift/su_mean     0.000
_refine_diff_density_max     1.583
_refine_diff_density_min     -0.667
_refine_ls_extinction_method     none
_refine_ls_extinction_coef     ?
loop_
    _atom_type_symbol
    _atom_type_description
    _atom_type_scat_dispersion_real
    _atom_type_scat_dispersion_imag
    _atom_type_scat_source
    'C' 'C' 0.0033 0.0016
                         'International Tables Vol C Tables 4.2.6.8 and 6.1.1.4'
    'H' 'H' 0.0000 0.0000
                         'International Tables Vol C Tables 4.2.6.8 and 6.1.1.4'
    'N' 'N' 0.0061 0.0033
                         'International Tables Vol C Tables 4.2.6.8 and 6.1.1.4'
    'O' 'O' 0.0106 0.0060
                         'International Tables Vol C Tables 4.2.6.8 and 6.1.1.4'
    'Ni' 'Ni' 0.3393 1.1124
                         'International Tables Vol C Tables 4.2.6.8 and 6.1.1.4'
    'Mo' 'Mo' -1.6832 0.6857
                         'International Tables Vol C Tables 4.2.6.8 and 6.1.1.4'
    'P' 'P' 0.1023 0.0942
                         'International Tables Vol C Tables 4.2.6.8 and 6.1.1.4'
_computing_data_collection     'APEX2 (Bruker, 2004)'
_computing_cell_refinement     'SAINT-Plus (Bruker, 2001)'
_computing_data_reduction     'SAINT-Plus (Bruker, 2001)'
_computing_structure_solution     'SHELXS97 (Sheldrick, 2008)'
_computing_structure_refinement     'SHELXL97 (Sheldrick, 2008)'
_computing_molecular_graphics     'SHELXTL (Sheldrick, 2008)'
_computing_publication_material     'SHELXTL (Sheldrick, 2008)'
loop_
    _atom_site_type_symbol
    _atom_site_label
    _atom_site_fract_x
    _atom_site_fract_y
    _atom_site_fract_z
    _atom_site_U_iso_or_equiv
    _atom_site_adp_type
    _atom_site_calc_flag
    _atom_site_refinement_flags
    _atom_site_occupancy
    _atom_site_disorder_assembly
    _atom_site_disorder_group
    C C1 0.2023(14) 0.8990(15) 0.0923(9) 0.049(6) Uani d . 1 . .
    H H1 0.2445 0.8942 0.0803 0.059 Uiso calc R 1 . .
    C C2 0.1420(14) 0.9332(15) 0.0634(8) 0.051(6) Uani d . 1 . .
    H H2 0.1428 0.9526 0.0320 0.062 Uiso calc R 1 . .
    C C3 0.0798(15) 0.9396(17) 0.0799(9) 0.058(7) Uani d . 1 . .
    H H3 0.0379 0.9631 0.0598 0.070 Uiso calc R 1 . .
    C C4 0.0790(14) 0.9114(18) 0.1261(10) 0.061(7) Uani d . 1 . .
    H H4 0.0365 0.9150 0.1378 0.073 Uiso calc R 1 . .
    C C5 0.1416(12) 0.8778(14) 0.1549(8) 0.040(5) Uani d . 1 . .
    C C6 0.1465(13) 0.8481(14) 0.2052(8) 0.043(6) Uani d . 1 . .
    C C7 0.0946(16) 0.845(2) 0.2344(11) 0.074(9) Uani d . 1 . .
    H H7 0.0455 0.8612 0.2257 0.089 Uiso calc R 1 . .
    C C8 0.135(2) 0.813(2) 0.2804(11) 0.074(9) Uani d . 1 . .
    H H8 0.1172 0.8038 0.3086 0.089 Uiso calc R 1 . .
    C C9 0.3232(13) 0.9754(14) 0.2567(9) 0.047(6) Uani d . 1 . .
    H H9 0.2895 0.9552 0.2735 0.056 Uiso calc R 1 . .
    C C10 0.3547(16) 1.050(2) 0.2699(11) 0.061(8) Uani d . 1 . .
    H H10 0.3434 1.0793 0.2959 0.073 Uiso calc R 1 . .
    C C11 0.4016(19) 1.080(2) 0.2455(15) 0.090(11) Uani d . 1 . .
    H H11 0.4226 1.1315 0.2542 0.108 Uiso calc R 1 . .
    C C12 0.4194(14) 1.0371(19) 0.2079(10) 0.063(7) Uani d . 1 . .
    H H12 0.4523 1.0577 0.1906 0.075 Uiso calc R 1 . .
    C C13 0.3872(13) 0.9634(16) 0.1968(9) 0.052(6) Uani d . 1 . .
    C C14 0.4049(13) 0.9098(17) 0.1581(9) 0.051(6) Uani d . 1 . .
    C C15 0.4550(15) 0.919(2) 0.1271(12) 0.075(10) Uani d . 1 . .
    H H15 0.4876 0.9621 0.1266 0.090 Uiso calc R 1 . .
    C C16 0.4433(17) 0.848(2) 0.0973(12) 0.074(9) Uani d . 1 . .
    H H16 0.4670 0.8339 0.0726 0.089 Uiso calc R 1 . .
    C C17 0.4107(15) 0.7609(19) 0.2864(10) 0.060(7) Uani d . 1 . .
    H H17 0.4164 0.8166 0.2938 0.072 Uiso calc R 1 . .
    C C18 0.4501(18) 0.706(2) 0.3200(13) 0.082(10) Uani d . 1 . .
    H H18 0.4809 0.7241 0.3496 0.099 Uiso calc R 1 . .
    C C19 0.443(2) 0.625(2) 0.3091(14) 0.092(11) Uani d . 1 . .
    H H19 0.4703 0.5868 0.3308 0.110 Uiso calc R 1 . .
    C C20 0.3948(17) 0.5994(19) 0.2644(12) 0.078(9) Uani d . 1 . .
    H H20 0.3882 0.5440 0.2564 0.094 Uiso calc R 1 . .
    C C21 0.3580(14) 0.6586(16) 0.2337(10) 0.047(6) Uani d . 1 . .
    C C22 0.3041(14) 0.6382(16) 0.1873(9) 0.048(6) Uani d . 1 . .
    C C23 0.2838(17) 0.5645(17) 0.1627(10) 0.063(8) Uani d . 1 . .
    H H23 0.3033 0.5127 0.1717 0.075 Uiso calc R 1 . .
    C C24 0.2287(18) 0.5843(17) 0.1221(11) 0.069(8) Uani d . 1 . .
    H H24 0.2030 0.5479 0.0984 0.083 Uiso calc R 1 . .
    Ni Ni1 0.29253(16) 0.81664(19) 0.19077(11) 0.0411(8) Uani d . 1 . .
    Mo Mo1 0.24269(12) 0.14134(13) 0.11084(7) 0.0420(6) Uani d . 1 . .
    Mo Mo2 0.19263(12) 0.45800(12) -0.01469(8) 0.0417(6) Uani d . 1 . .
    Mo Mo3 0.42259(10) 0.31668(12) -0.01927(7) 0.0370(6) Uani d . 1 . .
    Mo Mo4 0.35304(11) 0.40513(13) 0.07783(7) 0.0388(6) Uani d . 1 . .
    Mo Mo5 0.41654(10) 0.19716(13) 0.08814(7) 0.0402(6) Uani d . 1 . .
    Mo Mo6 0.17514(11) 0.34583(13) 0.09260(7) 0.0385(6) Uani d . 1 . .
    N N1 0.2031(10) 0.8709(11) 0.1392(6) 0.038(4) Uani d . 1 . .
    N N2 0.2102(10) 0.8191(12) 0.2297(7) 0.043(5) Uani d . 1 . .
    N N3 0.2020(13) 0.7966(15) 0.2756(8) 0.056(6) Uani d . 1 . .
    H H3A 0.2361 0.7749 0.2984 0.067 Uiso calc R 1 . .
    N N4 0.3392(11) 0.9302(13) 0.2204(8) 0.049(5) Uani d . 1 . .
    N N5 0.3682(11) 0.8410(13) 0.1487(7) 0.048(5) Uani d . 1 . .
    N N6 0.3924(12) 0.8050(16) 0.1113(8) 0.066(7) Uani d . 1 . .
    H H6 0.3760 0.7588 0.0981 0.079 Uiso calc R 1 . .
    N N7 0.3642(10) 0.7388(13) 0.2433(7) 0.048(5) Uani d . 1 . .
    N N8 0.2643(11) 0.7011(13) 0.1619(7) 0.050(5) Uani d . 1 . .
    N N9 0.2184(12) 0.6674(15) 0.1229(8) 0.062(6) Uani d . 1 . .
    H H9A 0.1865 0.6941 0.1011 0.074 Uiso calc R 1 . .
    O O1 0.4066(11) 0.3947(10) 0.0246(6) 0.063(5) Uani d . 1 . .
    O O2 0.1446(9) 0.3914(12) 0.1373(6) 0.057(5) Uani d . 1 . .
    O O3 0.2405(9) 0.0897(11) 0.1619(6) 0.055(5) Uani d . 1 . .
    O O4 0.3441(11) 0.1729(13) 0.1236(8) 0.079(7) Uani d . 1 . .
    O O5 0.4024(11) 0.3112(10) 0.1052(7) 0.065(6) Uani d . 1 . .
    O O6 0.2780(9) 0.3874(13) 0.1090(7) 0.066(5) Uani d . 1 . .
    O O7 0.4526(11) 0.2417(10) 0.0345(6) 0.060(5) Uani d . 1 . .
    O O8 0.4028(11) 0.4785(11) 0.1120(7) 0.066(5) Uani d . 1 . .
    O O9 0.4027(11) 0.2166(11) -0.0602(7) 0.082(7) Uani d . 1 . .
    O O10 0.5030(9) 0.3438(11) -0.0293(7) 0.061(5) Uani d . 1 . .
    O O11 0.2863(9) 0.4671(14) 0.0283(7) 0.080(7) Uani d . 1 . .
    O O12 0.1059(11) 0.4001(13) -0.0525(7) 0.081(7) Uani d . 1 . .
    O O13 0.1431(12) 0.1324(11) 0.0721(8) 0.086(8) Uani d . 1 . .
    O O14 0.1575(9) 0.4236(14) 0.0422(7) 0.071(6) Uani d . 1 . .
    O O15 0.1673(10) 0.5557(10) -0.0206(7) 0.062(5) Uani d . 1 . .
    O O16 0.2676(12) 0.0575(14) 0.0694(8) 0.090(7) Uani d U 1 . .
    O O17 0.2203(11) 0.2506(11) 0.1275(7) 0.074(6) Uani d . 1 . .
    O O18 0.4935(9) 0.1738(12) 0.1293(6) 0.064(5) Uani d . 1 . .
    O O19A 0.2028(14) 0.2368(16) 0.0390(10) 0.029(6) Uani d P 0.50 . .
    O O21A 0.3246(13) 0.2799(16) 0.0253(10) 0.028(6) Uani d P 0.50 . .
    O O19B 0.2904(15) 0.1847(16) 0.0376(9) 0.031(6) Uani d P 0.50 . .
    O O21B 0.2482(14) 0.3299(17) 0.0264(9) 0.032(6) Uani d P 0.50 . .
    O O1W 0.1158(13) 0.7172(16) 0.0399(9) 0.099(8) Uani d . 1 . .
    O O2W 0.358(2) 0.653(2) 0.0612(15) 0.163(12) Uani d U 1 . .
    O O3W 0.534(3) 0.072(3) 0.027(2) 0.27(2) Uani d U 1 . .
    P P1 0.2500 0.2500 0.0000 0.0252(15) Uani d S 1 . .
loop_
    _atom_site_aniso_label
    _atom_site_aniso_U_11
    _atom_site_aniso_U_22
    _atom_site_aniso_U_33
    _atom_site_aniso_U_12
    _atom_site_aniso_U_13
    _atom_site_aniso_U_23
    C1 0.054(15) 0.049(15) 0.045(15) 0.001(12) 0.013(12) 0.011(12)
    C2 0.058(17) 0.055(15) 0.035(12) -0.005(13) 0.000(12) 0.017(11)
    C3 0.045(16) 0.075(19) 0.047(15) -0.005(14) -0.005(12) 0.010(14)
    C4 0.037(15) 0.09(2) 0.055(16) 0.006(14) 0.003(12) 0.004(15)
    C5 0.032(12) 0.038(13) 0.048(14) -0.011(10) 0.007(10) 0.003(11)
    C6 0.042(14) 0.049(14) 0.041(13) -0.002(11) 0.013(11) 0.006(11)
    C7 0.047(17) 0.11(3) 0.07(2) 0.013(17) 0.020(15) 0.014(19)
    C8 0.09(2) 0.09(2) 0.053(19) -0.016(19) 0.028(18) 0.012(16)
    C9 0.052(15) 0.043(14) 0.045(14) -0.003(11) 0.009(11) 0.000(11)
    C10 0.065(19) 0.06(2) 0.053(17) -0.003(16) 0.003(14) -0.001(16)
    C11 0.08(2) 0.09(2) 0.09(3) -0.001(19) -0.01(2) 0.02(2)
    C12 0.055(16) 0.08(2) 0.051(16) -0.007(15) 0.005(13) 0.019(15)
    C13 0.034(13) 0.062(17) 0.054(15) -0.010(12) -0.003(11) 0.016(13)
    C14 0.038(13) 0.061(17) 0.053(15) 0.002(12) 0.008(11) 0.016(13)
    C15 0.040(16) 0.10(3) 0.08(2) 0.005(16) 0.010(15) 0.05(2)
    C16 0.06(2) 0.10(2) 0.07(2) 0.017(17) 0.039(16) 0.033(18)
    C17 0.057(17) 0.06(2) 0.057(17) -0.006(15) 0.006(14) -0.005(15)
    C18 0.08(2) 0.08(2) 0.07(2) 0.009(19) -0.025(18) 0.012(19)
    C19 0.10(3) 0.08(3) 0.09(3) 0.03(2) 0.00(2) 0.03(2)
    C20 0.07(2) 0.07(2) 0.08(2) 0.008(16) -0.015(17) 0.004(17)
    C21 0.046(15) 0.054(16) 0.042(17) 0.008(12) 0.010(12) 0.005(13)
    C22 0.049(15) 0.049(16) 0.046(14) 0.017(13) 0.016(12) 0.000(13)
    C23 0.08(2) 0.052(17) 0.052(16) 0.023(15) 0.014(15) -0.005(13)
    C24 0.09(2) 0.053(17) 0.061(19) -0.007(16) 0.023(17) -0.034(14)
    Ni1 0.0353(16) 0.0469(18) 0.0408(17) 0.0041(13) 0.0083(13) 0.0042(14)
    Mo1 0.0552(13) 0.0425(12) 0.0281(10) -0.0059(10) 0.0094(9) 0.0041(9)
    Mo2 0.0455(12) 0.0313(11) 0.0521(13) 0.0059(9) 0.0190(10) 0.0026(9)
    Mo3 0.0258(10) 0.0433(12) 0.0418(12) -0.0038(8) 0.0081(8) -0.0004(9)
    Mo4 0.0324(11) 0.0423(12) 0.0400(11) -0.0070(9) 0.0055(8) -0.0093(9)
    Mo5 0.0286(11) 0.0528(13) 0.0353(11) 0.0018(9) 0.0003(8) 0.0032(9)
    Mo6 0.0400(12) 0.0457(12) 0.0304(10) 0.0085(9) 0.0095(8) -0.0063(9)
    N1 0.035(10) 0.043(11) 0.037(10) 0.002(8) 0.009(8) 0.009(8)
    N2 0.040(11) 0.054(12) 0.034(10) 0.004(9) 0.008(9) 0.005(9)
    N3 0.049(14) 0.074(17) 0.043(13) -0.003(12) 0.010(11) 0.015(12)
    N4 0.041(12) 0.047(13) 0.058(13) 0.000(10) 0.009(10) 0.014(11)
    N5 0.041(12) 0.061(14) 0.048(12) 0.009(10) 0.021(10) 0.015(10)
    N6 0.053(14) 0.084(18) 0.061(14) 0.029(13) 0.014(12) 0.010(13)
    N7 0.037(11) 0.058(14) 0.047(12) 0.004(10) 0.008(9) 0.006(10)
    N8 0.054(13) 0.056(13) 0.036(11) 0.008(10) 0.003(10) -0.006(10)
    N9 0.059(15) 0.075(18) 0.047(13) 0.006(12) 0.004(11) 0.005(12)
    O1 0.100(15) 0.048(11) 0.055(11) 0.024(10) 0.045(10) 0.010(9)
    O2 0.050(10) 0.078(14) 0.045(10) 0.003(9) 0.018(8) -0.018(9)
    O3 0.058(11) 0.069(12) 0.035(9) -0.003(9) 0.005(8) 0.018(8)
    O4 0.073(14) 0.094(16) 0.087(15) -0.045(12) 0.052(12) -0.053(12)
    O5 0.104(16) 0.049(11) 0.055(11) 0.026(10) 0.044(11) 0.012(9)
    O6 0.028(9) 0.102(15) 0.067(12) 0.007(9) 0.008(8) 0.041(11)
    O7 0.095(14) 0.045(10) 0.050(10) 0.022(10) 0.041(10) 0.008(8)
    O8 0.077(13) 0.056(12) 0.060(13) -0.024(10) 0.009(10) -0.021(10)
    O9 0.091(15) 0.043(11) 0.077(13) 0.018(10) -0.048(11) -0.013(10)
    O10 0.043(10) 0.061(12) 0.091(14) -0.010(9) 0.038(10) -0.002(10)
    O11 0.038(10) 0.129(18) 0.077(14) 0.007(11) 0.021(9) 0.057(13)
    O12 0.079(14) 0.096(16) 0.087(14) -0.047(12) 0.058(12) -0.060(12)
    O13 0.095(15) 0.036(10) 0.089(15) 0.017(10) -0.051(12) -0.014(10)
    O14 0.027(9) 0.118(17) 0.067(13) 0.004(10) 0.012(9) 0.050(12)
    O15 0.064(12) 0.031(9) 0.090(15) 0.011(8) 0.015(11) 0.012(10)
    O16 0.082(13) 0.102(15) 0.102(14) -0.047(12) 0.052(11) -0.059(12)
    O17 0.078(13) 0.044(11) 0.075(13) -0.002(10) -0.033(10) -0.003(9)
    O18 0.049(11) 0.089(15) 0.044(10) 0.026(10) -0.007(8) 0.011(10)
    O19A 0.023(14) 0.030(15) 0.036(15) -0.003(11) 0.007(11) -0.007(12)
    O21A 0.018(13) 0.035(15) 0.030(15) 0.002(11) 0.007(11) 0.004(12)
    O19B 0.042(16) 0.029(15) 0.019(14) 0.002(12) 0.000(12) 0.002(11)
    O21B 0.029(15) 0.049(17) 0.021(13) 0.001(12) 0.011(11) -0.009(12)
    O1W 0.077(15) 0.12(2) 0.084(16) 0.024(14) -0.011(12) -0.006(14)
    O2W 0.165(13) 0.164(13) 0.191(13) -0.005(3) 0.102(4) -0.017(3)
    O3W 0.22(2) 0.23(2) 0.39(2) 0.000(3) 0.151(6) -0.045(3)
    P1 0.026(4) 0.026(4) 0.023(4) 0.001(3) 0.004(3) 0.000(3)
_geom_special_details
;
All esds (except the esd in the dihedral angle between two l.s. planes) are
estimated using the full covariance matrix. The cell esds are taken into
account individually in the estimation of esds in distances, angles and
torsion angles; correlations between esds in cell parameters are only used
when they are defined by crystal symmetry. An approximate (isotropic)
treatment of cell esds is used for estimating esds involving l.s. planes.
;
loop_
    _geom_bond_atom_site_label_1
    _geom_bond_atom_site_label_2
    _geom_bond_site_symmetry_2
    _geom_bond_distance
    _geom_bond_publ_flag
    C1 N1 . 1.37(3) ?
    C1 C2 . 1.34(3) ?
    C1 H1 . 0.9300 ?
    C2 C3 . 1.35(4) ?
    C2 H2 . 0.9300 ?
    C3 C4 . 1.36(4) ?
    C3 H3 . 0.9300 ?
    C4 C5 . 1.37(3) ?
    C4 H4 . 0.9300 ?
    C5 N1 . 1.33(3) ?
    C5 C6 . 1.45(3) ?
    C6 N2 . 1.31(3) ?
    C6 C7 . 1.41(3) ?
    C7 C8 . 1.42(4) ?
    C7 H7 . 0.9300 ?
    C8 N3 . 1.32(4) ?
    C8 H8 . 0.9300 ?
    C9 N4 . 1.34(3) ?
    C9 C10 . 1.36(4) ?
    C9 H9 . 0.9300 ?
    C10 C11 . 1.33(4) ?
    C10 H10 . 0.9300 ?
    C11 C12 . 1.36(4) ?
    C11 H11 . 0.9300 ?
    C12 C13 . 1.35(4) ?
    C12 H12 . 0.9300 ?
    C13 N4 . 1.34(3) ?
    C13 C14 . 1.48(4) ?
    C14 N5 . 1.31(3) ?
    C14 C15 . 1.42(4) ?
    C15 C16 . 1.41(5) ?
    C15 H15 . 0.9300 ?
    C16 N6 . 1.31(3) ?
    C16 H16 . 0.9300 ?
    C17 N7 . 1.35(3) ?
    C17 C18 . 1.37(4) ?
    C17 H17 . 0.9300 ?
    C18 C19 . 1.35(4) ?
    C18 H18 . 0.9300 ?
    C19 C20 . 1.41(4) ?
    C19 H19 . 0.9300 ?
    C20 C21 . 1.36(4) ?
    C20 H20 . 0.9300 ?
    C21 N7 . 1.33(3) ?
    C21 C22 . 1.47(3) ?
    C22 N8 . 1.36(3) ?
    C22 C23 . 1.39(4) ?
    C23 C24 . 1.37(4) ?
    C23 H23 . 0.9300 ?
    C24 N9 . 1.37(3) ?
    C24 H24 . 0.9300 ?
    Ni1 N5 . 2.077(19) y
    Ni1 N8 . 2.06(2) y
    Ni1 N2 . 2.084(19) y
    Ni1 N4 . 2.13(2) y
    Ni1 N1 . 2.118(17) y
    Ni1 N7 . 2.14(2) y
    Mo1 O3 . 1.653(15) ?
    Mo1 O13 . 1.923(19) ?
    Mo1 O16 . 1.91(2) ?
    Mo1 O17 . 1.911(18) ?
    Mo1 O4 . 1.919(19) ?
    Mo1 O19A . 2.49(3) ?
    Mo1 O19B . 2.50(3) ?
    Mo2 O15 . 1.657(16) ?
    Mo2 O16 7 1.86(2) ?
    Mo2 O11 . 1.876(18) ?
    Mo2 O14 . 1.930(18) ?
    Mo2 O12 . 1.952(18) ?
    Mo2 O19B 7 2.45(3) ?
    Mo2 O21B . 2.48(3) ?
    Mo3 O10 . 1.655(16) ?
    Mo3 O1 . 1.831(17) ?
    Mo3 O7 . 1.903(16) ?
    Mo3 O13 7 1.866(17) ?
    Mo3 O9 . 1.969(18) ?
    Mo3 O19A 7 2.44(2) ?
    Mo3 O21A . 2.52(3) ?
    Mo4 O8 . 1.665(16) ?
    Mo4 O6 . 1.840(17) ?
    Mo4 O11 . 1.910(18) ?
    Mo4 O5 . 1.853(17) ?
    Mo4 O1 . 1.979(17) ?
    Mo4 O21B . 2.46(3) ?
    Mo4 O21A . 2.49(3) ?
    Mo5 O18 . 1.655(15) ?
    Mo5 O4 . 1.897(18) ?
    Mo5 O5 . 1.950(17) ?
    Mo5 O12 7 1.860(17) ?
    Mo5 O7 . 1.915(16) ?
    Mo5 O19B . 2.45(3) ?
    Mo5 O21A . 2.52(2) ?
    Mo6 O2 . 1.658(16) ?
    Mo6 O9 7 1.828(18) ?
    Mo6 O14 . 1.854(17) ?
    Mo6 O17 . 1.914(17) ?
    Mo6 O6 . 1.990(17) ?
    Mo6 O19A . 2.45(3) ?
    Mo6 O21B . 2.55(2) ?
    N2 N3 . 1.37(3) ?
    N3 H3A . 0.8600 ?
    N5 N6 . 1.36(3) ?
    N6 H6 . 0.8600 ?
    N8 N9 . 1.33(3) ?
    N9 H9A . 0.8600 ?
    O9 Mo6 7 1.828(18) ?
    O12 Mo5 7 1.860(17) ?
    O13 Mo3 7 1.866(17) ?
    O16 Mo2 7 1.86(2) ?
    O19A P1 . 1.57(3) ?
    O19A O21A 7 1.75(4) ?
    O19A O21B . 1.81(4) ?
    O19A O19B . 1.86(4) ?
    O19A Mo3 7 2.44(2) ?
    O21A P1 . 1.49(2) ?
    O21A O21B . 1.65(4) ?
    O21A O19B . 1.74(4) ?
    O21A O19A 7 1.75(4) ?
    O19B P1 . 1.55(3) ?
    O19B O21B 7 1.76(3) ?
    O19B Mo2 7 2.45(3) ?
    O21B P1 . 1.50(3) ?
    O21B O19B 7 1.76(3) ?
    P1 O21A 7 1.49(2) y
    P1 O21B 7 1.50(3) y
    P1 O19B 7 1.55(3) y
    P1 O19A 7 1.57(3) y
loop_
    _geom_angle_atom_site_label_1
    _geom_angle_atom_site_label_2
    _geom_angle_atom_site_label_3
    _geom_angle_site_symmetry_1
    _geom_angle_site_symmetry_3
    _geom_angle
    _geom_angle_publ_flag
    N1 C1 C2 . . 121(2) ?
    N1 C1 H1 . . 119.2 ?
    C2 C1 H1 . . 119.6 ?
    C3 C2 C1 . . 120(2) ?
    C3 C2 H2 . . 120.0 ?
    C1 C2 H2 . . 119.7 ?
    C2 C3 C4 . . 120(2) ?
    C2 C3 H3 . . 120.3 ?
    C4 C3 H3 . . 120.1 ?
    C3 C4 C5 . . 119(3) ?
    C3 C4 H4 . . 120.6 ?
    C5 C4 H4 . . 120.5 ?
    N1 C5 C4 . . 122(2) ?
    N1 C5 C6 . . 115.1(19) ?
    C4 C5 C6 . . 123(2) ?
    N2 C6 C7 . . 111(2) ?
    N2 C6 C5 . . 117(2) ?
    C7 C6 C5 . . 132(2) ?
    C6 C7 C8 . . 104(3) ?
    C6 C7 H7 . . 128.3 ?
    C8 C7 H7 . . 128.1 ?
    N3 C8 C7 . . 107(3) ?
    N3 C8 H8 . . 126.4 ?
    C7 C8 H8 . . 126.1 ?
    N4 C9 C10 . . 122(3) ?
    N4 C9 H9 . . 118.5 ?
    C10 C9 H9 . . 119.4 ?
    C11 C10 C9 . . 120(3) ?
    C11 C10 H10 . . 120.2 ?
    C9 C10 H10 . . 120.2 ?
    C10 C11 C12 . . 121(3) ?
    C10 C11 H11 . . 119.00 ?
    C12 C11 H11 . . 119.0 ?
    C11 C12 C13 . . 117(3) ?
    C11 C12 H12 . . 121.4 ?
    C13 C12 H12 . . 121.5 ?
    N4 C13 C12 . . 124(3) ?
    N4 C13 C14 . . 114(2) ?
    C12 C13 C14 . . 122(2) ?
    N5 C14 C15 . . 111(3) ?
    N5 C14 C13 . . 117(2) ?
    C15 C14 C13 . . 132(3) ?
    C14 C15 C16 . . 103(3) ?
    C14 C15 H15 . . 128.7 ?
    C16 C15 H15 . . 128.1 ?
    N6 C16 C15 . . 107(3) ?
    N6 C16 H16 . . 126.0 ?
    C15 C16 H16 . . 127.2 ?
    N7 C17 C18 . . 124(3) ?
    N7 C17 H17 . . 118.2 ?
    C18 C17 H17 . . 118.0 ?
    C19 C18 C17 . . 119(3) ?
    C19 C18 H18 . . 120.8 ?
    C17 C18 H18 . . 120.7 ?
    C18 C19 C20 . . 120(3) ?
    C18 C19 H19 . . 120.9 ?
    C20 C19 H19 . . 121.00 ?
    C21 C20 C19 . . 117(3) ?
    C21 C20 H20 . . 120.8 ?
    C19 C20 H20 . . 121.8 ?
    N7 C21 C20 . . 124(3) ?
    N7 C21 C22 . . 114(2) ?
    C20 C21 C22 . . 122(3) ?
    N8 C22 C23 . . 110(2) ?
    N8 C22 C21 . . 117(2) ?
    C23 C22 C21 . . 133(2) ?
    C22 C23 C24 . . 105(2) ?
    C22 C23 H23 . . 127.8 ?
    C24 C23 H23 . . 126.9 ?
    N9 C24 C23 . . 108(2) ?
    N9 C24 H24 . . 127.0 ?
    C23 C24 H24 . . 125.4 ?
    N5 Ni1 N8 . . 95.9(9) ?
    N5 Ni1 N2 . . 167.4(8) ?
    N8 Ni1 N2 . . 93.7(8) ?
    N5 Ni1 N4 . . 77.1(9) ?
    N8 Ni1 N4 . . 170.8(8) ?
    N2 Ni1 N4 . . 94.1(8) ?
    N5 Ni1 N1 . . 94.5(7) ?
    N8 Ni1 N1 . . 91.8(7) ?
    N2 Ni1 N1 . . 77.1(7) ?
    N4 Ni1 N1 . . 94.8(7) ?
    N5 Ni1 N7 . . 95.3(7) ?
    N8 Ni1 N7 . . 77.6(8) ?
    N2 Ni1 N7 . . 94.7(7) ?
    N4 Ni1 N7 . . 96.9(8) ?
    N1 Ni1 N7 . . 166.2(7) ?
    O3 Mo1 O13 . . 102.6(10) ?
    O3 Mo1 O16 . . 102.1(10) ?
    O13 Mo1 O16 . . 87.4(9) ?
    O3 Mo1 O17 . . 102.4(9) ?
    O13 Mo1 O17 . . 88.0(7) ?
    O16 Mo1 O17 . . 155.5(10) ?
    O3 Mo1 O4 . . 101.8(9) ?
    O13 Mo1 O4 . . 155.5(10) ?
    O16 Mo1 O4 . . 85.9(8) ?
    O17 Mo1 O4 . . 88.3(9) ?
    O3 Mo1 O19A . . 159.1(9) ?
    O13 Mo1 O19A . . 62.4(9) ?
    O16 Mo1 O19A . . 92.1(10) ?
    O17 Mo1 O19A . . 64.6(8) ?
    O4 Mo1 O19A . . 94.3(9) ?
    O3 Mo1 O19B . . 157.2(9) ?
    O13 Mo1 O19B . . 93.2(10) ?
    O16 Mo1 O19B . . 62.0(9) ?
    O17 Mo1 O19B . . 94.3(9) ?
    O4 Mo1 O19B . . 62.9(9) ?
    O19A Mo1 O19B . . 43.6(8) ?
    O15 Mo2 O16 . 7 102.2(10) ?
    O15 Mo2 O11 . . 100.8(10) ?
    O16 Mo2 O11 7 . 91.7(9) ?
    O15 Mo2 O14 . . 102.3(9) ?
    O16 Mo2 O14 7 . 155.2(10) ?
    O11 Mo2 O14 . . 87.5(8) ?
    O15 Mo2 O12 . . 103.3(10) ?
    O16 Mo2 O12 7 . 86.7(8) ?
    O11 Mo2 O12 . . 155.6(10) ?
    O14 Mo2 O12 . . 83.9(8) ?
    O15 Mo2 O19B . 7 159.6(9) ?
    O16 Mo2 O19B 7 7 63.8(10) ?
    O11 Mo2 O19B . 7 94.5(10) ?
    O14 Mo2 O19B . 7 91.5(9) ?
    O12 Mo2 O19B . 7 63.0(9) ?
    O15 Mo2 O21B . . 158.5(9) ?
    O16 Mo2 O21B 7 . 93.1(10) ?
    O11 Mo2 O21B . . 63.2(9) ?
    O14 Mo2 O21B . . 64.5(8) ?
    O12 Mo2 O21B . . 92.5(10) ?
    O19B Mo2 O21B 7 . 41.9(8) ?
    O10 Mo3 O1 . . 103.0(9) ?
    O10 Mo3 O7 . . 101.0(9) ?
    O1 Mo3 O7 . . 89.5(7) ?
    O10 Mo3 O13 . 7 101.9(11) ?
    O1 Mo3 O13 . 7 91.7(8) ?
    O7 Mo3 O13 . 7 156.1(10) ?
    O10 Mo3 O9 . . 100.3(10) ?
    O1 Mo3 O9 . . 156.6(10) ?
    O7 Mo3 O9 . . 84.2(7) ?
    O13 Mo3 O9 7 . 85.3(7) ?
    O10 Mo3 O19A . 7 157.4(9) ?
    O1 Mo3 O19A . 7 95.4(9) ?
    O7 Mo3 O19A . 7 92.0(9) ?
    O13 Mo3 O19A 7 7 64.2(10) ?
    O9 Mo3 O19A . 7 62.4(9) ?
    O10 Mo3 O21A . . 160.9(9) ?
    O1 Mo3 O21A . . 65.6(8) ?
    O7 Mo3 O21A . . 65.0(8) ?
    O13 Mo3 O21A 7 . 93.9(10) ?
    O9 Mo3 O21A . . 91.4(10) ?
    O19A Mo3 O21A 7 . 41.3(8) ?
    O8 Mo4 O6 . . 103.5(10) ?
    O8 Mo4 O11 . . 102.2(10) ?
    O6 Mo4 O11 . . 88.7(7) ?
    O8 Mo4 O5 . . 101.7(10) ?
    O6 Mo4 O5 . . 92.4(8) ?
    O11 Mo4 O5 . . 155.2(10) ?
    O8 Mo4 O1 . . 99.8(9) ?
    O6 Mo4 O1 . . 156.4(9) ?
    O11 Mo4 O1 . . 82.6(8) ?
    O5 Mo4 O1 . . 86.6(7) ?
    O8 Mo4 O21B . . 161.4(9) ?
    O6 Mo4 O21B . . 66.3(8) ?
    O11 Mo4 O21B . . 63.4(9) ?
    O5 Mo4 O21B . . 94.4(9) ?
    O1 Mo4 O21B . . 90.2(8) ?
    O8 Mo4 O21A . . 159.0(9) ?
    O6 Mo4 O21A . . 93.7(9) ?
    O11 Mo4 O21A . . 90.1(9) ?
    O5 Mo4 O21A . . 65.1(8) ?
    O1 Mo4 O21A . . 64.6(8) ?
    O21B Mo4 O21A . . 39.1(8) ?
    O18 Mo5 O4 . . 102.1(10) ?
    O18 Mo5 O5 . . 101.5(9) ?
    O4 Mo5 O5 . . 85.3(8) ?
    O18 Mo5 O12 . 7 102.6(10) ?
    O4 Mo5 O12 . 7 89.9(8) ?
    O5 Mo5 O12 . 7 155.9(10) ?
    O18 Mo5 O7 . . 102.1(9) ?
    O4 Mo5 O7 . . 155.3(9) ?
    O5 Mo5 O7 . . 85.4(7) ?
    O12 Mo5 O7 7 . 89.3(8) ?
    O18 Mo5 O19B . . 159.6(10) ?
    O4 Mo5 O19B . . 64.3(9) ?
    O5 Mo5 O19B . . 92.8(9) ?
    O12 Mo5 O19B 7 . 64.0(9) ?
    O7 Mo5 O19B . . 93.4(9) ?
    O18 Mo5 O21A . . 159.4(9) ?
    O4 Mo5 O21A . . 90.7(10) ?
    O5 Mo5 O21A . . 63.2(8) ?
    O12 Mo5 O21A 7 . 93.3(10) ?
    O7 Mo5 O21A . . 64.7(8) ?
    O19B Mo5 O21A . . 41.0(8) ?
    O2 Mo6 O9 . 7 103.8(10) ?
    O2 Mo6 O14 . . 103.0(10) ?
    O9 Mo6 O14 7 . 91.9(9) ?
    O2 Mo6 O17 . . 100.1(10) ?
    O9 Mo6 O17 7 . 90.1(7) ?
    O14 Mo6 O17 . . 155.6(10) ?
    O2 Mo6 O6 . . 99.5(9) ?
    O9 Mo6 O6 7 . 156.5(10) ?
    O14 Mo6 O6 . . 85.9(7) ?
    O17 Mo6 O6 . . 82.7(8) ?
    O2 Mo6 O19A . . 159.8(9) ?
    O9 Mo6 O19A 7 . 63.8(9) ?
    O14 Mo6 O19A . . 93.7(10) ?
    O17 Mo6 O19A . . 65.6(9) ?
    O6 Mo6 O19A . . 92.9(8) ?
    O2 Mo6 O21B . . 157.3(9) ?
    O9 Mo6 O21B 7 . 95.4(10) ?
    O14 Mo6 O21B . . 63.8(9) ?
    O17 Mo6 O21B . . 91.8(10) ?
    O6 Mo6 O21B . . 62.7(8) ?
    O19A Mo6 O21B . . 42.5(9) ?
    C5 N1 C1 . . 117.9(19) ?
    C5 N1 Ni1 . . 114.9(14) ?
    C1 N1 Ni1 . . 127.2(15) ?
    C6 N2 N3 . . 106.7(19) ?
    C6 N2 Ni1 . . 115.7(15) ?
    N3 N2 Ni1 . . 137.5(16) ?
    C8 N3 N2 . . 111(2) ?
    C8 N3 H3A . . 125.00 ?
    N2 N3 H3A . . 124.9 ?
    C13 N4 C9 . . 116(2) ?
    C13 N4 Ni1 . . 115.1(18) ?
    C9 N4 Ni1 . . 128.6(17) ?
    C14 N5 N6 . . 105(2) ?
    C14 N5 Ni1 . . 116.7(18) ?
    N6 N5 Ni1 . . 137.8(19) ?
    N5 N6 C16 . . 113(3) ?
    N5 N6 H6 . . 123.1 ?
    C16 N6 H6 . . 123.7 ?
    C21 N7 C17 . . 117(2) ?
    C21 N7 Ni1 . . 115.7(16) ?
    C17 N7 Ni1 . . 127.6(19) ?
    C22 N8 N9 . . 106(2) ?
    C22 N8 Ni1 . . 115.4(16) ?
    N9 N8 Ni1 . . 138.5(17) ?
    C24 N9 N8 . . 111(2) ?
    C24 N9 H9A . . 124.5 ?
    N8 N9 H9A . . 124.7 ?
    Mo3 O1 Mo4 . . 138.2(11) ?
    Mo5 O4 Mo1 . . 139.5(12) ?
    Mo5 O5 Mo4 . . 140.4(11) ?
    Mo4 O6 Mo6 . . 138.9(11) ?
    Mo3 O7 Mo5 . . 139.2(10) ?
    Mo6 O9 Mo3 7 . 139.6(13) ?
    Mo4 O11 Mo2 . . 140.0(12) ?
    Mo5 O12 Mo2 7 . 138.5(12) ?
    Mo1 O13 Mo3 . 7 140.7(13) ?
    Mo6 O14 Mo2 . . 141.1(11) ?
    Mo2 O16 Mo1 7 . 142.1(13) ?
    Mo1 O17 Mo6 . . 136.8(11) ?
    P1 O19A O21A . 7 53.0(11) ?
    P1 O19A O21B . . 52.0(11) ?
    O21A O19A O21B 7 . 88.4(17) ?
    P1 O19A O19B . . 53.1(11) ?
    O21A O19A O19B 7 . 87.3(16) ?
    O21B O19A O19B . . 85.4(16) ?
    P1 O19A Mo3 . 7 124.6(14) ?
    O21A O19A Mo3 7 7 71.6(12) ?
    O21B O19A Mo3 . 7 136.6(16) ?
    O19B O19A Mo3 . 7 129.8(15) ?
    P1 O19A Mo6 . . 123.7(14) ?
    O21A O19A Mo6 7 . 132.5(16) ?
    O21B O19A Mo6 . . 71.7(11) ?
    O19B O19A Mo6 . . 131.4(14) ?
    Mo3 O19A Mo6 7 . 93.6(9) ?
    P1 O19A Mo1 . . 121.6(13) ?
    O21A O19A Mo1 7 . 132.3(16) ?
    O21B O19A Mo1 . . 127.5(15) ?
    O19B O19A Mo1 . . 68.5(11) ?
    Mo3 O19A Mo1 7 . 92.6(9) ?
    Mo6 O19A Mo1 . . 92.0(9) ?
    P1 O21A O21B . . 56.6(12) ?
    P1 O21A O19B . . 56.8(12) ?
    O21B O21A O19B . . 94.2(18) ?
    P1 O21A O19A . 7 57.1(12) ?
    O21B O21A O19A . 7 92.9(17) ?
    O19B O21A O19A . 7 91.6(17) ?
    P1 O21A Mo3 . . 124.1(14) ?
    O21B O21A Mo3 . . 128.9(16) ?
    O19B O21A Mo3 . . 130.8(16) ?
    O19A O21A Mo3 7 . 67.1(12) ?
    P1 O21A Mo4 . . 126.1(14) ?
    O21B O21A Mo4 . . 69.5(13) ?
    O19B O21A Mo4 . . 130.8(16) ?
    O19A O21A Mo4 7 . 133.7(16) ?
    Mo3 O21A Mo4 . . 90.7(8) ?
    P1 O21A Mo5 . . 124.0(14) ?
    O21B O21A Mo5 . . 134.5(16) ?
    O19B O21A Mo5 . . 67.3(12) ?
    O19A O21A Mo5 7 . 127.1(15) ?
    Mo3 O21A Mo5 . . 90.4(8) ?
    Mo4 O21A Mo5 . . 91.1(8) ?
    P1 O19B O21A . . 53.3(12) ?
    P1 O19B O21B . 7 53.3(12) ?
    O21A O19B O21B . 7 90.3(17) ?
    P1 O19B O19A . . 53.8(12) ?
    O21A O19B O19A . . 88.1(16) ?
    O21B O19B O19A 7 . 86.0(16) ?
    P1 O19B Mo2 . 7 123.3(13) ?
    O21A O19B Mo2 . 7 135.8(17) ?
    O21B O19B Mo2 7 7 70.1(12) ?
    O19A O19B Mo2 . 7 127.6(15) ?
    P1 O19B Mo5 . . 125.1(14) ?
    O21A O19B Mo5 . . 71.8(12) ?
    O21B O19B Mo5 7 . 133.9(17) ?
    O19A O19B Mo5 . . 133.4(15) ?
    Mo2 O19B Mo5 7 . 93.4(9) ?
    P1 O19B Mo1 . . 121.6(15) ?
    O21A O19B Mo1 . . 128.9(15) ?
    O21B O19B Mo1 7 . 129.5(16) ?
    O19A O19B Mo1 . . 67.9(12) ?
    Mo2 O19B Mo1 7 . 92.1(9) ?
    Mo5 O19B Mo1 . . 92.5(8) ?
    P1 O21B O21A . . 56.1(13) ?
    P1 O21B O19B . 7 56.2(12) ?
    O21A O21B O19B . 7 93.6(17) ?
    P1 O21B O19A . . 55.5(12) ?
    O21A O21B O19A . . 92.3(18) ?
    O19B O21B O19A 7 . 88.9(17) ?
    P1 O21B Mo4 . . 127.4(15) ?
    O21A O21B Mo4 . . 71.4(13) ?
    O19B O21B Mo4 7 . 136.7(17) ?
    O19A O21B Mo4 . . 130.8(15) ?
    P1 O21B Mo2 . . 124.2(14) ?
    O21A O21B Mo2 . . 132.5(17) ?
    O19B O21B Mo2 7 . 68.0(12) ?
    O19A O21B Mo2 . . 128.7(15) ?
    Mo4 O21B Mo2 . . 92.1(9) ?
    P1 O21B Mo6 . . 121.2(15) ?
    O21A O21B Mo6 . . 132.8(16) ?
    O19B O21B Mo6 7 . 125.1(16) ?
    O19A O21B Mo6 . . 65.8(11) ?
    Mo4 O21B Mo6 . . 91.5(8) ?
    Mo2 O21B Mo6 . . 90.3(9) ?
    O21A P1 O21A . 7 180(3) ?
    O21A P1 O21B . . 67.3(14) ?
    O21A P1 O21B 7 . 112.7(14) ?
    O21A P1 O21B . 7 112.7(14) ?
    O21A P1 O21B 7 7 67.3(14) ?
    O21B P1 O21B . 7 180.0(19) ?
    O21A P1 O19B . . 69.9(14) ?
    O21A P1 O19B 7 . 110.1(14) ?
    O21B P1 O19B . . 109.4(14) ?
    O21B P1 O19B 7 . 70.6(14) ?
    O21A P1 O19B . 7 110.1(14) ?
    O21A P1 O19B 7 7 69.9(14) ?
    O21B P1 O19B . 7 70.6(14) ?
    O21B P1 O19B 7 7 109.4(14) ?
    O19B P1 O19B . 7 180(2) ?
    O21A P1 O19A . . 110.1(13) ?
    O21A P1 O19A 7 . 69.9(13) ?
    O21B P1 O19A . . 72.5(14) ?
    O21B P1 O19A 7 . 107.5(14) ?
    O19B P1 O19A . . 73.1(14) ?
    O19B P1 O19A 7 . 106.9(14) ?
    O21A P1 O19A . 7 69.9(13) ?
    O21A P1 O19A 7 7 110.1(13) ?
    O21B P1 O19A . 7 107.5(14) ?
    O21B P1 O19A 7 7 72.5(14) ?
    O19B P1 O19A . 7 106.9(14) ?
    O19B P1 O19A 7 7 73.1(14) ?
    O19A P1 O19A . 7 180(2) ?
loop_
    _geom_hbond_atom_site_label_D
    _geom_hbond_atom_site_label_H
    _geom_hbond_atom_site_label_A
    _geom_hbond_site_symmetry_A
    _geom_hbond_distance_DH
    _geom_hbond_distance_HA
    _geom_hbond_distance_DA
    _geom_hbond_angle_DHA
    N3 H3A O17 4 0.86 2.05 2.83(3) 149.3
    N6 H6 O2W . 0.86 1.99 2.84(5) 166.4
    N9 H9A O1W . 0.86 1.92 2.74(3) 159.8
