# Supplementary material for: Bis{tris­[3-(2-pyrid­yl)-1H-pyrazole]nickel(II)} dodeca­molybdo(V,VI)phosphate hexa­hydrate
Source: Acta Crystallogr Sect E Struct Rep Online. 2010 Feb 20;66(Pt 3):m319–20. doi: 10.1107/S1600536810005945 (PMC2983742; doi:10.1107/S1600536810005945)
Supplement: Supplementary file 2 [file e-66-0m319-Isup2.hkl]

# 
# h,k,l, Fc-squared, Fo-squared, sigma(Fo-squared) and status flag 
# 
data_I
_shelx_title ' z in C2/c' 
_shelx_refln_list_code          4 
_shelx_F_calc_maximum     1589.02 
_exptl_crystal_F_000      5644.00 
_reflns_d_resolution_high  0.8409 
 
loop_ 
 _symmetry_equiv_pos_as_xyz 
 'x, y, z' 
 '-x, y, -z+1/2' 
 'x+1/2, y+1/2, z' 
 '-x+1/2, y+1/2, -z+1/2' 
 '-x, -y, -z' 
 'x, -y, z-1/2' 
 '-x+1/2, -y+1/2, -z' 
 'x+1/2, -y+1/2, z-1/2' 
 
_cell_length_a    18.7410 
_cell_length_b    16.2850 
_cell_length_c    27.6780 
_cell_angle_alpha  90.000 
_cell_angle_beta  103.830 
_cell_angle_gamma  90.000 
 
_shelx_F_squared_multiplier     1.000 
 
loop_ 
 _refln_index_h 
 _refln_index_k 
 _refln_index_l 
 _refln_F_squared_calc 
 _refln_F_squared_meas 
 _refln_F_squared_sigma 
 _refln_observed_status 
   2   0   0  1169053.13  1122501.13  43505.91 o 
   4   0   0   282518.53   273688.09  10005.32 o 
   6   0   0   129797.24   154025.19   5810.78 o 
   8   0   0    60491.95    58278.13   2452.38 o 
  10   0   0    10970.30    13412.26    977.12 o 
  12   0   0   152611.22   167120.27   6510.09 o 
  14   0   0    55541.73    53019.39   3236.28 o 
  16   0   0     2057.14     1770.69    722.28 o 
  18   0   0    90025.91    97508.53   5488.47 o 
  20   0   0     1517.88      676.95   1113.15 o 
   1   1   0     4156.80     4522.88    430.53 o 
   3   1   0    44465.08    50321.29   1380.20 o 
   5   1   0   141386.50   139506.44   4062.97 o 
   7   1   0    10709.59     8815.82    469.60 o 
   9   1   0    25928.46    28541.18   1258.45 o 
  11   1   0   124317.06   127345.94   3561.58 o 
  13   1   0    93635.65   100778.19   3295.29 o 
  15   1   0     1516.66     2091.65    549.29 o 
  17   1   0     8720.80    10178.70   1003.04 o 
  19   1   0       12.86     -393.44    675.42 o 
  21   1   0      726.78      -60.15    873.06 o 
   0   2   0   339090.25   424766.09  26058.40 o 
   2   2   0    35965.35    28832.77   1003.33 o 
   4   2   0     1691.14     2706.98    217.38 o 
   6   2   0   272536.84   287169.13   8188.50 o 
   8   2   0      579.99      436.38    202.07 o 
  10   2   0     7158.86     8250.57    580.15 o 
  12   2   0    38635.94    41981.82   1637.71 o 
  14   2   0    11532.82    13009.74   1084.74 o 
  16   2   0      262.85      522.04    439.59 o 
  18   2   0     4308.86     2695.32    735.31 o 
  20   2   0    10860.55    14667.22   1853.92 o 
   1   3   0    22472.96    22868.90    826.27 o 
   3   3   0     3309.10     3619.26    280.48 o 
   5   3   0      130.77      598.26    149.26 o 
   7   3   0      309.50       64.23    146.53 o 
   9   3   0       19.23       48.27    202.46 o 
  11   3   0    25522.29    25291.94   1123.42 o 
  13   3   0     9832.61    10890.61    958.29 o 
  15   3   0    11722.05    13222.09   1137.08 o 
  17   3   0       31.11      345.60    486.60 o 
  19   3   0     8913.45     9867.82   1212.13 o 
  21   3   0     5879.43     4938.81   2145.57 o 
   0   4   0   625616.81   591183.69  26177.78 o 
   2   4   0   104516.62    96576.77   3170.78 o 
   4   4   0     7057.88     8495.27    505.15 o 
   6   4   0    24713.29    25279.52    912.73 o 
   8   4   0    65170.86    62727.54   2027.81 o 
  10   4   0   112472.35   104270.83   3260.99 o 
  12   4   0    26673.66    29553.34   2244.79 o 
  14   4   0     1132.14     2684.39    574.61 o 
  16   4   0      399.35      -13.06    441.00 o 
  18   4   0       79.28     -502.04    541.34 o 
  20   4   0     1410.86     2072.30    969.86 o 
   1   5   0    77754.77    79049.98   2650.45 o 
   3   5   0   184885.08   170917.92   5529.26 o 
   5   5   0    14705.05    14756.20    823.97 o 
   7   5   0      106.42      101.56    164.15 o 
   9   5   0    10767.25    10312.36    615.95 o 
  11   5   0     1264.31     1719.04    455.75 o 
  13   5   0     5003.14     6089.04    730.38 o 
  15   5   0     2038.05     1909.29    528.27 o 
  17   5   0    24631.89    26062.94   1985.53 o 
  19   5   0     1338.34     1666.22    913.15 o 
   0   6   0   106100.80    92794.54   4390.21 o 
   2   6   0     4569.54     3486.99    333.27 o 
   4   6   0    26427.85    27066.41   1106.38 o 
   6   6   0    18276.52    16932.38   1230.57 o 
   8   6   0    68238.34    67550.27   2190.05 o 
  10   6   0    74099.64    77755.94   2920.51 o 
  12   6   0    26743.25    26111.08   1484.14 o 
  14   6   0        2.68     -437.35    437.35 o 
  16   6   0     6557.56     5322.77    821.74 o 
  18   6   0      224.24     1492.72    889.77 o 
  20   6   0    17884.53    20259.80   3418.75 o 
   1   7   0    29387.51    30780.14   1407.53 o 
   3   7   0     3243.95     3600.36    363.51 o 
   5   7   0    18230.75    21631.56   1026.70 o 
   7   7   0    35696.29    33841.78   1431.58 o 
   9   7   0    53306.02    52174.14   2232.80 o 
  11   7   0      372.20      876.23    833.19 o 
  13   7   0     2463.74     3263.76    602.20 o 
  15   7   0     1248.47      823.96    785.05 o 
  17   7   0     2691.13     3329.74   1092.42 o 
  19   7   0      101.44      240.20    866.96 o 
   0   8   0   272829.50   277090.31  12842.26 o 
   2   8   0    16270.76    17600.27    863.45 o 
   4   8   0    33275.58    35239.81   1420.41 o 
   6   8   0    16162.11    15593.41    893.30 o 
   8   8   0   148145.41   143414.11   4913.70 o 
  10   8   0    82772.39    76144.45   3055.98 o 
  12   8   0    14878.26    14565.40   1289.91 o 
  14   8   0    42569.81    41664.44   2432.94 o 
  16   8   0    10592.97     9916.61   1508.54 o 
  18   8   0     5441.21     6002.88   1361.17 o 
   1   9   0    16060.13    17723.69    897.30 o 
   3   9   0   222965.27   227452.53   7422.94 o 
   5   9   0   186269.83   184981.33   6144.35 o 
   7   9   0     6332.94     5726.35    597.85 o 
   9   9   0     9590.51     8836.93   1085.47 o 
  11   9   0       21.75       58.16    418.66 o 
  13   9   0    11996.10    14094.05   1749.18 o 
  15   9   0      168.91     2303.32    865.67 o 
  17   9   0       30.86      801.50    886.55 o 
  19   9   0     1962.01     1165.00   1052.54 o 
   0  10   0     6720.12     8633.10    858.18 o 
   2  10   0   140466.17   138874.00   4687.99 o 
   4  10   0   100061.28    94065.59   3322.49 o 
   6  10   0    72298.52    65758.73   2891.38 o 
   8  10   0      603.90      751.34    387.69 o 
  10  10   0     3095.05     2477.28    705.26 o 
  12  10   0       55.91     -174.96    477.44 o 
  14  10   0    75435.37    68887.45   3375.31 o 
  16  10   0    36015.96    31633.81   2873.06 o 
  18  10   0     2824.45     1254.40   1113.86 o 
   1  11   0    32540.96    31928.27   1371.20 o 
   3  11   0    25906.32    30585.19   1693.00 o 
   5  11   0     5047.88     3707.87    575.65 o 
   7  11   0     1212.07     1785.21    726.85 o 
   9  11   0    36627.69    37386.28   2064.06 o 
  11  11   0    11650.31    12618.80   1279.07 o 
  13  11   0       58.47      256.55    561.26 o 
  15  11   0     6547.85     4738.57   1169.60 o 
  17  11   0      510.27      368.23    927.90 o 
   0  12   0      452.68        2.95    374.71 o 
   2  12   0     1061.00     2468.91    547.67 o 
   4  12   0     1604.14     2064.62    485.84 o 
   6  12   0     7183.76     6982.96    811.35 o 
   8  12   0     8978.63     8716.94    963.67 o 
  10  12   0    23930.16    24304.47   1734.59 o 
  12  12   0     4126.42     4215.70    803.52 o 
  14  12   0     2089.58     2032.93   1035.25 o 
  16  12   0     5085.97     5244.90   2205.05 o 
   1  13   0        4.95     -192.71    335.07 o 
   3  13   0     5976.47     7673.99    839.03 o 
   5  13   0    13035.19    13090.37   1160.04 o 
   7  13   0     4680.40     4909.25    736.11 o 
   9  13   0    14703.53    16302.11   1383.53 o 
  11  13   0        6.45      331.52    508.87 o 
  13  13   0     1034.99     1370.79   1576.25 o 
  15  13   0     2549.99     2132.28   1085.53 o 
   0  14   0    34139.51    34388.59   3733.15 o 
   2  14   0      235.09     -434.80    457.85 o 
   4  14   0     5477.25     6170.87    801.89 o 
   6  14   0      324.06      -35.93    433.18 o 
   8  14   0    15754.10    19031.20   1496.60 o 
  10  14   0    18515.00    17146.81   1517.43 o 
  12  14   0     5814.56     5773.15    970.38 o 
  14  14   0    20170.39    16746.10   2168.67 o 
   1  15   0     1413.26     2046.06   1307.17 o 
   3  15   0     1507.72     3455.99   1199.54 o 
   5  15   0    22363.19    25815.96   2328.16 o 
   7  15   0     3025.24     2391.27    635.56 o 
   9  15   0       71.17      833.01    577.53 o 
  11  15   0       73.02      242.44    738.65 o 
  13  15   0     9288.40     8664.93   1795.76 o 
   0  16   0      391.58     1288.76   1048.00 o 
   2  16   0     4568.35     3249.60    894.85 o 
   4  16   0     5499.70     7159.56   1242.75 o 
   6  16   0    42214.59    40160.65   3165.65 o 
   8  16   0      422.56       77.20    674.32 o 
  10  16   0     2150.42     1653.96    709.18 o 
  12  16   0       57.11      384.71   1027.43 o 
   1  17   0     2352.83     1844.45    870.02 o 
   3  17   0      289.17      374.62   1448.79 o 
   5  17   0     4523.56     4358.60   1060.87 o 
   7  17   0     7265.81    11353.61   1684.91 o 
   9  17   0      554.40     2202.31   1280.26 o 
   0  18   0    21171.82    18133.25   2920.24 o 
   2  18   0     2464.07     2085.49    900.95 o 
   4  18   0     2872.95     5328.57   1276.18 o 
   6  18   0    15066.54    15250.91   1967.05 o 
   1  19   0     2434.25     6507.42   1678.22 o 
   3  19   0     1484.57     -522.20    789.95 o 
 -21   1   1     5685.96     3349.57   1011.00 o 
 -19   1   1     4894.97     5658.69   1102.10 o 
 -17   1   1     4277.70     3846.57    675.61 o 
 -15   1   1    23070.74    25226.96   1576.75 o 
 -13   1   1   122595.70   118248.98   4305.28 o 
 -11   1   1   140071.47   148562.91   4539.90 o 
  -9   1   1    48855.00    47790.16   1663.09 o 
  -7   1   1     2470.35     2550.33    583.03 o 
  -5   1   1      148.80      660.30    168.56 o 
  -3   1   1   220584.34   261850.55   8248.24 o 
  -1   1   1   817832.06   807650.19  28810.01 o 
   1   1   1   898553.00   868818.13  52983.52 o 
   3   1   1    17550.58    22637.71    687.93 o 
   5   1   1   225066.09   237309.53   6182.25 o 
   7   1   1    32425.30    33987.70   1184.37 o 
   9   1   1    42895.34    43232.23   1454.92 o 
  11   1   1   262714.31   274061.50   7300.77 o 
  13   1   1    27748.64    28590.42   1159.37 o 
  15   1   1     8044.01     9199.25   1030.92 o 
  17   1   1    70402.41    79205.27   3247.35 o 
  19   1   1     2150.30     2556.73    936.92 o 
  21   1   1    14050.77    14419.65   1898.72 o 
 -20   2   1      742.73      639.71    670.02 o 
 -18   2   1        4.30     -449.44    449.44 o 
 -16   2   1      122.06      -72.45    403.08 o 
 -14   2   1    26270.64    31189.27   1752.13 o 
 -12   2   1   260958.02   266561.72   7850.38 o 
 -10   2   1   102957.55    99986.16   3882.54 o 
  -8   2   1    92303.97    84245.33   2622.73 o 
  -6   2   1   128004.88   118026.28   3484.98 o 
  -4   2   1     2612.02     3149.11    270.82 o 
  -2   2   1     7110.55     7572.91    512.97 o 
   0   2   1    46449.30    50261.41   1897.66 o 
   2   2   1    23200.82    21949.81    714.72 o 
   4   2   1   532870.25   565669.75  15848.06 o 
   6   2   1   288309.44   297121.50   7725.08 o 
   8   2   1    20391.52    21514.94    810.85 o 
  10   2   1    23738.29    23963.16    957.34 o 
  12   2   1    27551.46    27436.90   1261.69 o 
  14   2   1      178.13      777.82    443.72 o 
  16   2   1    24211.93    25041.41   1977.50 o 
  18   2   1     7180.43     7703.91   1101.94 o 
  20   2   1      383.91      520.84    836.18 o 
 -21   3   1     8228.12     7006.16   2353.75 o 
 -19   3   1      936.07     1288.33    675.86 o 
 -17   3   1    10239.52     9396.44    985.05 o 
 -15   3   1      938.98      586.98    419.12 o 
 -13   3   1      230.79      327.97    399.86 o 
 -11   3   1     5657.60     8545.57    746.92 o 
  -9   3   1    84855.99    82307.35   2595.34 o 
  -7   3   1     2742.54     1549.52    342.18 o 
  -5   3   1   200564.52   191481.84   5486.30 o 
  -3   3   1   214751.00   232864.53   7391.83 o 
  -1   3   1   152520.02   167989.47   6141.01 o 
   1   3   1    56612.86    82356.85   2685.66 o 
   3   3   1    53702.23    58990.28   2005.23 o 
   5   3   1   170280.50   164896.86   4346.47 o 
   7   3   1     1414.72     1200.65    237.72 o 
   9   3   1    28865.21    26674.55    977.94 o 
  11   3   1    19458.21    17743.85    928.16 o 
  13   3   1     7870.34     8957.33    900.45 o 
  15   3   1    13939.62    17782.83   1314.88 o 
  17   3   1     4404.03     4657.30    830.89 o 
  19   3   1     6269.72     4820.80   1688.13 o 
  21   3   1     3319.16     4397.30   1272.37 o 
 -20   4   1       35.02      442.33    680.63 o 
 -18   4   1    21619.82    22175.63   1821.35 o 
 -16   4   1    11727.40    12267.78   1110.65 o 
 -14   4   1    52268.35    51214.82   3264.12 o 
 -12   4   1    24487.38    23315.96   1404.48 o 
 -10   4   1    41493.67    38402.46   1407.29 o 
  -8   4   1   169179.03   156653.23   4628.14 o 
  -6   4   1    94646.80    77139.11   2350.82 o 
  -4   4   1    12805.44    12851.61    619.90 o 
  -2   4   1    68949.54    66190.62   2284.12 o 
   0   4   1       29.15      556.60    152.49 o 
   2   4   1    93286.01    95798.72   3154.79 o 
   4   4   1     7389.86     6235.42    444.80 o 
   6   4   1    31310.43    30156.00   1073.72 o 
   8   4   1    32010.78    30216.20   1220.19 o 
  10   4   1    42423.69    42858.42   1740.44 o 
  12   4   1    66170.96    57491.46   2587.87 o 
  14   4   1    16013.56    16805.30   1486.22 o 
  16   4   1     3264.66     2521.16    667.01 o 
  18   4   1      310.93      992.09    668.68 o 
  20   4   1       68.20      -61.74    791.60 o 
 -21   5   1    10116.72    10941.78   2632.75 o 
 -19   5   1    21029.37    23409.12   2438.91 o 
 -17   5   1     2027.84     2225.13    747.45 o 
 -15   5   1       59.56      -71.51    490.57 o 
 -13   5   1    38104.51    33311.30   1855.66 o 
 -11   5   1   104030.48   100861.44   3664.22 o 
  -9   5   1    41533.38    44194.93   1524.54 o 
  -7   5   1     7820.18     8966.46    495.21 o 
  -5   5   1     4661.48     4195.48    378.80 o 
  -3   5   1    90940.19    86845.94   2911.26 o 
  -1   5   1     2783.89     2516.67    314.54 o 
   1   5   1     9914.16    10938.48    563.41 o 
   3   5   1     1383.26     1407.16    381.03 o 
   5   5   1    23089.07    23240.42    994.98 o 
   7   5   1    49586.36    48979.64   1638.71 o 
   9   5   1     2246.88     2602.96    337.94 o 
  11   5   1    69468.33    64891.08   2548.82 o 
  13   5   1    37649.30    33544.27   1731.49 o 
  15   5   1       35.07      409.06    420.80 o 
  17   5   1     1855.22     1966.53    759.27 o 
  19   5   1     2883.97     3292.85    925.77 o 
 -20   6   1    25580.38    32251.74   3044.87 o 
 -18   6   1     4768.49     4631.06   1125.55 o 
 -16   6   1      874.09      595.23    567.23 o 
 -14   6   1    10782.96    10579.43    991.86 o 
 -12   6   1     2861.38     2818.13    523.66 o 
 -10   6   1       86.97       60.57    308.33 o 
  -8   6   1    43006.57    43204.79   1488.83 o 
  -6   6   1    26148.97    29355.53   1661.47 o 
  -4   6   1    54890.96    47648.94   1740.58 o 
  -2   6   1    82304.21    77292.95   2629.86 o 
   0   6   1      231.01      484.80    290.31 o 
   2   6   1     2337.56     2634.90    289.64 o 
   4   6   1    10326.21     8085.65    631.64 o 
   6   6   1      202.53      219.98    217.95 o 
   8   6   1        8.86      509.70    316.96 o 
  10   6   1     2454.92     2729.43    694.60 o 
  12   6   1    10428.57    12976.87   1033.39 o 
  14   6   1     2173.87     1443.48    530.46 o 
  16   6   1     7800.62     7003.26   1010.09 o 
  18   6   1      586.48     1488.64    895.05 o 
  20   6   1     4967.55     5803.66   1767.44 o 
 -19   7   1      108.34      -49.49    811.65 o 
 -17   7   1    20675.24    14629.93   1859.44 o 
 -15   7   1       68.40      394.30    556.98 o 
 -13   7   1    25060.71    23944.95   1467.20 o 
 -11   7   1     2783.96     2586.73    496.45 o 
  -9   7   1   255494.23   256156.22   8426.46 o 
  -7   7   1     6680.81     6978.46    593.36 o 
  -5   7   1       22.52      319.88    216.78 o 
  -3   7   1    93095.12    84715.86   2899.86 o 
  -1   7   1    29699.97    29621.79   1165.77 o 
   1   7   1     5941.55     4914.90    400.65 o 
   3   7   1       44.04      795.12    343.41 o 
   5   7   1   127762.74   124768.31   4211.60 o 
   7   7   1    20347.13    18701.90   1021.06 o 
   9   7   1   314838.56   305152.00   9960.17 o 
  11   7   1     7363.91     7429.42    764.85 o 
  13   7   1     7335.69     8005.84    848.25 o 
  15   7   1     2316.87     2556.34    866.22 o 
  17   7   1    18499.61    17294.20   2083.23 o 
  19   7   1     4691.78     5823.53   1299.27 o 
 -18   8   1     3342.43     3764.10   1074.74 o 
 -16   8   1      427.56      452.70    642.13 o 
 -14   8   1       25.77     -149.38    469.37 o 
 -12   8   1     5835.43     7017.71    901.54 o 
 -10   8   1    38422.42    33739.68   3452.95 o 
  -8   8   1   171165.31   167015.78   5644.20 o 
  -6   8   1     2633.46     4051.07    468.25 o 
  -4   8   1   170985.22   169207.47   5584.62 o 
  -2   8   1    40378.24    40921.45   1910.33 o 
   0   8   1      309.18     2522.78    311.48 o 
   2   8   1    91769.55    89050.56   3073.27 o 
   4   8   1   251626.56   246809.33   7999.67 o 
   6   8   1     1688.50     1521.16    352.64 o 
   8   8   1    18518.23    21711.22   1206.17 o 
  10   8   1     2449.27     3483.79    536.77 o 
  12   8   1     8734.27     8650.55    883.07 o 
  14   8   1    27456.69    27476.05   1921.20 o 
  16   8   1      226.17     -344.44    657.82 o 
  18   8   1     1241.27      -65.71    897.24 o 
 -19   9   1     6218.83     4820.93   1418.24 o 
 -17   9   1     1098.74     1026.76    889.26 o 
 -15   9   1    57237.42    52300.52   2799.31 o 
 -13   9   1      379.43      657.03    534.36 o 
 -11   9   1    17642.36    19670.27   1736.22 o 
  -9   9   1    14787.83    16143.82   1986.56 o 
  -7   9   1     2843.44     3242.36    464.17 o 
  -5   9   1    20875.59    22346.72   1092.70 o 
  -3   9   1   197288.83   191276.69   6292.14 o 
  -1   9   1     3641.91     3198.36    362.08 o 
   1   9   1   109399.24   105411.51   4170.70 o 
   3   9   1   454519.34   447394.75  14226.25 o 
   5   9   1     1618.22     2074.08    387.75 o 
   7   9   1    25982.80    25258.89   1269.39 o 
   9   9   1      877.81      777.80    513.49 o 
  11   9   1    41807.91    43221.67   3120.72 o 
  13   9   1    20921.09    23727.09   2380.65 o 
  15   9   1    94539.19    87084.97   5916.96 o 
  17   9   1      122.77      246.05    834.02 o 
 -18  10   1      262.79     -935.85    935.85 o 
 -16  10   1    13857.17    21330.21   4978.00 o 
 -14  10   1      969.22      991.19    620.20 o 
 -12  10   1     1982.22     2423.17    657.12 o 
 -10  10   1    15061.23    14812.07   1242.84 o 
  -8  10   1    13091.64    14227.81   1159.53 o 
  -6  10   1    14584.68    16318.03   1164.63 o 
  -4  10   1     7047.60     8253.99    634.98 o 
  -2  10   1      263.50      911.09    262.50 o 
   0  10   1    15789.46    14436.12    825.55 o 
   2  10   1    59599.48    58749.91   2204.59 o 
   4  10   1      151.86     1735.92    378.27 o 
   6  10   1     4518.29     4526.18    538.27 o 
   8  10   1     2970.81     2757.37    538.51 o 
  10  10   1     3596.76     4292.20    696.66 o 
  12  10   1      525.79     1242.48    576.79 o 
  14  10   1     2624.52     4075.73   1072.50 o 
  16  10   1    14967.50    19045.94   2160.21 o 
  18  10   1        1.29      227.15   1097.57 o 
 -17  11   1      645.98      709.88    947.77 o 
 -15  11   1    13983.07    11100.79   2040.77 o 
 -13  11   1     2600.41     2654.43    698.25 o 
 -11  11   1     7499.25     8495.48   1016.83 o 
  -9  11   1    18911.68    21316.14   1524.14 o 
  -7  11   1    10196.52     9200.04   1472.68 o 
  -5  11   1      303.17      525.15    435.68 o 
  -3  11   1    14599.89    14248.89   1073.32 o 
  -1  11   1    10433.20     9958.93    685.74 o 
   1  11   1    10113.26    11312.47    899.01 o 
   3  11   1   142103.13   142892.78   4871.66 o 
   5  11   1      585.35      498.05    365.79 o 
   7  11   1     1756.36      998.97    654.47 o 
   9  11   1     6278.02     5859.30    800.85 o 
  11  11   1       76.87      -65.75    481.96 o 
  13  11   1    15431.18    13622.94   1725.44 o 
  15  11   1    16933.38    18703.78   2142.22 o 
  17  11   1     1817.92     1017.31   1022.13 o 
 -16  12   1     3327.13     5358.35   2882.00 o 
 -14  12   1     2632.74     3552.57   1174.16 o 
 -12  12   1    15520.84    16726.82   1511.32 o 
 -10  12   1    18166.17    19813.47   1508.14 o 
  -8  12   1    19344.63    17676.09   1367.58 o 
  -6  12   1      824.27      782.20    434.43 o 
  -4  12   1     6193.63     6467.96    789.43 o 
  -2  12   1     1150.35     1898.70    461.82 o 
   0  12   1    17235.35    16659.89   1004.35 o 
   2  12   1   138347.27   135483.09   5119.33 o 
   4  12   1     9937.83    10351.10   1520.48 o 
   6  12   1        5.39     -277.32    461.26 o 
   8  12   1     3586.85     4370.12    700.65 o 
  10  12   1     4742.97     5533.66    848.98 o 
  12  12   1     5489.48     5839.46    885.52 o 
  14  12   1     1851.02     2945.30   2353.75 o 
  16  12   1     4109.50     5240.18   1284.27 o 
 -15  13   1     5625.06     2037.88   1110.92 o 
 -13  13   1       90.72     -290.67    632.91 o 
 -11  13   1    16607.24    16424.85   1470.53 o 
  -9  13   1     1041.95     1830.94   1115.86 o 
  -7  13   1     5113.27     5982.08    832.30 o 
  -5  13   1     8327.22    10236.78   1011.62 o 
  -3  13   1    23433.96    22373.13   2050.97 o 
  -1  13   1     2488.34     2747.23    554.09 o 
   1  13   1     1991.24     2821.98    889.38 o 
   3  13   1    21274.58    23149.06   1486.31 o 
   5  13   1     8051.25     7613.08    867.03 o 
   7  13   1     2969.30     1929.60    547.16 o 
   9  13   1     3368.86     3061.65    706.78 o 
  11  13   1      754.20      849.77    577.49 o 
  13  13   1     5134.13     3528.31   1082.42 o 
  15  13   1    15553.44    18311.04   2294.12 o 
 -14  14   1       87.43        1.38    906.38 o 
 -12  14   1     4443.58     4382.04    992.01 o 
 -10  14   1       88.63      703.23    561.93 o 
  -8  14   1     6736.48     6549.09    897.93 o 
  -6  14   1       90.86     -347.83    439.43 o 
  -4  14   1     9475.53    11277.69   1167.40 o 
  -2  14   1     7347.25     8085.71   1199.09 o 
   0  14   1    13033.38    11384.22   1410.33 o 
   2  14   1     3631.80     2961.74    797.90 o 
   4  14   1     2000.85     2235.93   1243.44 o 
   6  14   1      287.87      374.67    471.48 o 
   8  14   1        6.68      176.26    471.10 o 
  10  14   1     3666.36     4113.14   1031.56 o 
  12  14   1    13676.42    18352.48   2189.16 o 
  14  14   1      217.26      813.72    972.90 o 
 -13  15   1     1022.20      376.13    913.54 o 
 -11  15   1     2495.94     2928.16    845.51 o 
  -9  15   1    23927.46    27003.23   3771.72 o 
  -7  15   1       97.38     -255.22    519.56 o 
  -5  15   1    14531.13    11372.21   1877.90 o 
  -3  15   1     6742.64     6832.10   1154.66 o 
  -1  15   1      249.16     -191.66    530.51 o 
   1  15   1      204.23     1141.35    672.24 o 
   3  15   1    11645.28    12916.81   2741.80 o 
   5  15   1     8635.66     8436.07   1329.58 o 
   7  15   1     2827.62     1838.32    699.37 o 
   9  15   1     7987.20     7241.00    977.57 o 
  11  15   1       42.86     2189.08    930.32 o 
  13  15   1      632.83     -226.97    875.91 o 
 -12  16   1        1.87      138.30    746.90 o 
 -10  16   1     4196.96     5344.45    949.26 o 
  -8  16   1        0.29      -33.75    701.05 o 
  -6  16   1    19212.90    19250.28   2054.90 o 
  -4  16   1    26049.60    28183.30   2551.72 o 
  -2  16   1      842.09      889.21   1590.41 o 
   0  16   1     4648.37     6204.21   1145.43 o 
   2  16   1     4118.38     4765.67   1102.07 o 
   4  16   1     3444.11     6774.79   1223.64 o 
   6  16   1      575.98     1058.50    798.33 o 
   8  16   1     3798.82     3912.66   1940.22 o 
  10  16   1      862.59      128.42    780.91 o 
  12  16   1     2187.44     2776.85   1222.31 o 
  -9  17   1       68.63      760.34    800.23 o 
  -7  17   1    16999.85    20362.05   2198.48 o 
  -5  17   1    11281.90    10736.82   1584.15 o 
  -3  17   1     7230.92     4880.11   1118.94 o 
  -1  17   1     2498.47     2768.23    895.28 o 
   1  17   1     3836.80     5253.10   1131.60 o 
   3  17   1     1398.72     1802.91   2253.20 o 
   5  17   1    38019.33    32696.36   4003.65 o 
   7  17   1    21594.09    18784.80   2122.16 o 
   9  17   1     1657.47     1658.24    985.20 o 
  -8  18   1     5974.19     3285.72   1144.73 o 
  -6  18   1     3351.57     3308.28   1111.60 o 
  -4  18   1      212.54      245.99    792.30 o 
  -2  18   1     4243.11     2308.50   1302.92 o 
   0  18   1        7.23      932.43    846.18 o 
   2  18   1    11105.65    10714.51   1586.90 o 
   4  18   1     6474.55     5970.12   1651.31 o 
   6  18   1    20746.32    27156.74   6224.27 o 
  -3  19   1     2569.98     4478.18   1219.54 o 
  -1  19   1    33915.20    37504.71   3313.25 o 
   1  19   1    18868.85    19606.08   2290.24 o 
   3  19   1      828.69     2301.21   1124.48 o 
 -20   0   2     2118.54     3832.40   1137.73 o 
 -18   0   2      670.80      -67.71    674.36 o 
 -16   0   2    24328.45    27399.22   2340.58 o 
 -14   0   2      424.71      752.74    686.77 o 
 -12   0   2   159079.38   154056.67   7589.21 o 
 -10   0   2     5880.09     6896.06    934.22 o 
  -8   0   2    10407.47     8402.80   1901.98 o 
  -6   0   2    16467.80    12725.93    964.29 o 
  -4   0   2   138161.11   130711.27  12448.55 o 
  -2   0   2   135812.81   177011.73   7942.52 o 
   2   0   2   133405.94   122993.83   5609.00 o 
   4   0   2    35378.79    44521.74   1812.71 o 
   6   0   2    70989.97    74303.91   3449.70 o 
   8   0   2   180658.83   175509.84   7625.65 o 
  10   0   2     4560.40     6101.29    680.99 o 
  12   0   2   123037.05   131841.80   5271.10 o 
  14   0   2      552.11     1254.26    554.67 o 
  16   0   2    98284.86   112742.13   6497.61 o 
  18   0   2   121099.34   126261.45   9749.24 o 
  20   0   2     4697.68     5483.59   1639.98 o 
 -21   1   2     1570.81     1611.59    964.51 o 
 -19   1   2      185.65     -477.90    477.90 o 
 -17   1   2      428.34       56.47    442.79 o 
 -15   1   2     1546.28     1701.47    507.19 o 
 -13   1   2    84931.84    83745.05   3236.85 o 
 -11   1   2    16506.68    16611.68   1103.35 o 
  -9   1   2     1531.32     1380.72    353.57 o 
  -7   1   2    15457.13    16098.57    867.00 o 
  -5   1   2    32954.36    33256.82   1266.83 o 
  -3   1   2    28904.92    28857.59   1030.95 o 
  -1   1   2    49050.69    47925.79   1813.26 o 
   1   1   2     2298.62     2449.63    239.86 o 
   3   1   2     3735.88     4405.90    241.38 o 
   5   1   2   715151.13   725837.06  18519.83 o 
   7   1   2   132263.34   120673.99   3289.28 o 
   9   1   2    14711.49    14054.07    970.22 o 
  11   1   2    23821.08    22072.77    985.92 o 
  13   1   2    32618.05    36942.20   1364.56 o 
  15   1   2     3592.93     3507.70    548.06 o 
  17   1   2    26201.24    27249.57   2768.28 o 
  19   1   2     4039.60     5467.80   1167.05 o 
  21   1   2     1760.62     1569.62    968.37 o 
 -20   2   2     9630.13     9578.70   1240.04 o 
 -18   2   2      365.97      914.03    508.84 o 
 -16   2   2     9459.36    10846.05   1016.79 o 
 -14   2   2     2566.36     3648.38    634.19 o 
 -12   2   2   100445.41    97264.27   4219.50 o 
 -10   2   2     5605.18     4759.40    570.20 o 
  -8   2   2    23911.20    19858.94    835.55 o 
  -6   2   2   153178.73   160704.06   5262.10 o 
  -4   2   2   126407.88   108971.66   3568.39 o 
  -2   2   2   229693.34   220937.48   8023.25 o 
   0   2   2     1237.23     -102.14    102.14 o 
   2   2   2   200577.56   185145.30   5232.54 o 
   4   2   2     3873.49     5890.84    317.18 o 
   6   2   2   195862.19   205869.44   5425.88 o 
   8   2   2     1542.79     1180.27    232.31 o 
  10   2   2    16457.94    17507.83    936.73 o 
  12   2   2    95396.90    94859.23   2871.41 o 
  14   2   2      259.65      305.08    403.73 o 
  16   2   2    10901.15    10740.25   1186.26 o 
  18   2   2      471.10     -196.65    616.58 o 
  20   2   2    15747.29    17422.31   3741.65 o 
 -21   3   2      205.39      767.91   1000.16 o 
 -19   3   2    24560.70    22306.18   1617.96 o 
 -17   3   2      908.37      517.50    468.03 o 
 -15   3   2    98676.83    91241.05   4300.45 o 
 -13   3   2        9.48     -106.90    374.43 o 
 -11   3   2      814.30      511.68    366.56 o 
  -9   3   2        0.07       87.52    170.70 o 
  -7   3   2   315206.38   283941.00   8087.90 o 
  -5   3   2   452914.78   446032.00  16146.93 o 
  -3   3   2    26527.64    26010.91    958.77 o 
  -1   3   2    59989.26    61123.84   2359.12 o 
   1   3   2    43178.67    46160.79   1402.83 o 
   3   3   2     2381.38     3066.98    343.52 o 
   5   3   2   107655.89    88449.89   2435.86 o 
   7   3   2    26556.09    26508.38    911.29 o 
   9   3   2     2063.89     1720.63    282.88 o 
  11   3   2    12711.62    15411.32    798.10 o 
  13   3   2     7560.04     8341.69    866.63 o 
  15   3   2      171.11      384.21    449.26 o 
  17   3   2    20751.12    23274.28   1852.38 o 
  19   3   2     3597.66     4602.68   1129.68 o 
  21   3   2     1497.39     1011.69   1053.67 o 
 -20   4   2     5179.89     4721.55   1186.56 o 
 -18   4   2    22130.75    24387.40   1682.99 o 
 -16   4   2    20436.01    22338.29   1534.74 o 
 -14   4   2    10862.54    12080.31   1062.20 o 
 -12   4   2    29915.70    27298.03   3771.96 o 
 -10   4   2    70878.16    63394.19   2079.53 o 
  -8   4   2     2332.93     3172.65    292.18 o 
  -6   4   2    78974.16    74484.48   2961.95 o 
  -4   4   2    83118.69    92722.26   3093.32 o 
  -2   4   2    43593.62    49931.94   2004.81 o 
   0   4   2      387.18      269.56    120.01 o 
   2   4   2     7474.85     6283.99    397.22 o 
   4   4   2       72.15      186.99    256.91 o 
   6   4   2     5550.71     5492.62    371.61 o 
   8   4   2    49551.38    49015.61   1527.71 o 
  10   4   2      232.65     1058.46    340.58 o 
  12   4   2      877.09     1119.62    444.34 o 
  14   4   2      216.62     1180.26    618.55 o 
  16   4   2     4100.02     5164.16    857.86 o 
  18   4   2     5806.99     6212.20   1038.32 o 
  20   4   2       41.09       47.70    830.69 o 
 -21   5   2    15489.24    16077.35   2083.88 o 
 -19   5   2     8713.07     9571.61   1519.24 o 
 -17   5   2     6776.37     6925.27   1018.60 o 
 -15   5   2    90743.85    79798.23   6480.61 o 
 -13   5   2    13205.50    12810.62   1184.01 o 
 -11   5   2       27.56      344.76    552.73 o 
  -9   5   2    11479.86    10977.61    676.48 o 
  -7   5   2    14115.87    12525.41    577.96 o 
  -5   5   2    11731.80    11550.01    639.08 o 
  -3   5   2   194601.33   183951.75   5927.31 o 
  -1   5   2    11589.55     8696.42    528.40 o 
   1   5   2    41162.84    43916.31   1565.67 o 
   3   5   2     1047.03     1144.29    218.64 o 
   5   5   2    27947.30    33645.02   1409.23 o 
   7   5   2    91263.80    90953.97   2824.59 o 
   9   5   2    13355.79    13692.35    863.86 o 
  11   5   2    20614.68    21521.19   1297.57 o 
  13   5   2    16485.48    15638.51   1168.75 o 
  15   5   2    46947.62    47270.95   3129.66 o 
  17   5   2      107.57      354.81    601.95 o 
  19   5   2     2297.65     2184.22    973.83 o 
 -20   6   2    23541.00    26212.67   2696.11 o 
 -18   6   2     1164.89     1721.18    721.38 o 
 -16   6   2     5853.04     4711.84    846.25 o 
 -14   6   2     4771.25     5612.64    867.94 o 
 -12   6   2    19092.30    17533.88   1783.21 o 
 -10   6   2       19.42     -295.35    306.62 o 
  -8   6   2    26003.31    24606.03    967.50 o 
  -6   6   2    64486.60    65151.86   2334.02 o 
  -4   6   2    49122.61    43609.59   1608.78 o 
  -2   6   2    77118.57    75626.55   3003.17 o 
   0   6   2     1740.58     2268.13    254.86 o 
   2   6   2    29048.69    31387.62   1219.89 o 
   4   6   2    35363.09    30934.53   1246.52 o 
   6   6   2    32144.60    28131.93   1494.31 o 
   8   6   2   125271.42   126408.57   3867.24 o 
  10   6   2    28193.42    30211.33   1789.59 o 
  12   6   2    73320.38    68069.74   2714.51 o 
  14   6   2     6525.52     8151.26   1250.60 o 
  16   6   2    19263.27    19345.72   2957.56 o 
  18   6   2     2171.71      774.83   1325.58 o 
  20   6   2     8615.94     8995.81   2178.14 o 
 -19   7   2     7183.10     4620.69   2124.33 o 
 -17   7   2     1270.54       -6.81    598.96 o 
 -15   7   2      254.89     -515.75    515.75 o 
 -13   7   2    13822.02    11799.94   1150.29 o 
 -11   7   2     1591.64     1666.73    441.21 o 
  -9   7   2   262353.97   258667.47   8501.13 o 
  -7   7   2    76879.79    73979.95   2663.04 o 
  -5   7   2     6071.07     6281.45    611.20 o 
  -3   7   2    33375.18    32383.78   1267.91 o 
  -1   7   2     6429.18     7658.02    508.99 o 
   1   7   2      500.70      487.21    191.67 o 
   3   7   2   110135.96   111797.64   3768.71 o 
   5   7   2     2590.94     3051.85    444.39 o 
   7   7   2    19208.74    19467.84   1060.75 o 
   9   7   2    70041.25    72000.80   2400.53 o 
  11   7   2     5302.85     5816.73    704.29 o 
  13   7   2     2080.22     1840.38    504.82 o 
  15   7   2      163.56      -95.58    536.42 o 
  17   7   2      117.86     -790.76   1031.01 o 
  19   7   2     1523.39     1656.19   1076.49 o 
 -18   8   2     4723.89     4656.73   1199.57 o 
 -16   8   2      741.04      438.73    835.25 o 
 -14   8   2      195.63       62.27    471.99 o 
 -12   8   2    34255.45    32029.33   3114.44 o 
 -10   8   2     4146.00     4875.16    695.55 o 
  -8   8   2     1285.08     2199.21    422.41 o 
  -6   8   2    56088.75    49051.30   1879.92 o 
  -4   8   2     5164.13     5065.47    682.33 o 
  -2   8   2     4633.60     4070.52    447.35 o 
   0   8   2    31047.69    30417.00   1416.65 o 
   2   8   2   209620.66   209140.30   6818.05 o 
   4   8   2    87010.77    90606.56   3170.65 o 
   6   8   2       36.26      648.67    299.70 o 
   8   8   2   138620.25   145878.56   5016.82 o 
  10   8   2     2903.43     2911.38    533.51 o 
  12   8   2    37345.36    36654.27   1830.86 o 
  14   8   2    15070.13    11712.43   1547.21 o 
  16   8   2     2874.08     3224.07   1027.76 o 
  18   8   2    11849.04    16149.47   2059.30 o 
 -19   9   2     4063.50     3533.44   1239.27 o 
 -17   9   2       12.21     -273.31    855.70 o 
 -15   9   2    14064.62    13336.72   1373.22 o 
 -13   9   2       42.54      360.21    505.26 o 
 -11   9   2      164.45     -319.00    319.00 o 
  -9   9   2    30189.01    29900.39   2342.93 o 
  -7   9   2    31770.76    32970.11   1747.36 o 
  -5   9   2    56198.03    57530.27   2208.68 o 
  -3   9   2    71039.48    69426.57   2494.94 o 
  -1   9   2    22982.24    23650.43   1316.83 o 
   1   9   2     1868.32     2466.54    493.19 o 
   3   9   2    35302.22    34804.15   1448.08 o 
   5   9   2    42979.04    39927.97   1640.24 o 
   7   9   2       51.63      355.69    349.60 o 
   9   9   2       34.36      363.21    346.05 o 
  11   9   2     1376.28     1553.86    528.52 o 
  13   9   2    31605.34    35127.12   2810.53 o 
  15   9   2     3885.99     3685.25   1349.66 o 
  17   9   2     2167.63     3031.37   1478.53 o 
 -18  10   2      577.38     1964.94   1665.47 o 
 -16  10   2    13140.59    12432.16   1447.86 o 
 -14  10   2       55.29      486.38    588.87 o 
 -12  10   2    16839.94    20589.11   1609.74 o 
 -10  10   2       94.70     1121.94    469.20 o 
  -8  10   2    20619.35    19221.58   1677.55 o 
  -6  10   2    28004.46    25246.48   2490.42 o 
  -4  10   2    26322.48    29873.23   1716.54 o 
  -2  10   2     2325.88     2762.33    364.77 o 
   0  10   2     6245.62     7733.63    585.84 o 
   2  10   2   375542.78   368161.38  11830.24 o 
   4  10   2   165831.03   154539.58   5221.70 o 
   6  10   2    28797.20    26696.03   1587.47 o 
   8  10   2     2087.50     3897.45    633.64 o 
  10  10   2    23469.04    26946.76   1769.32 o 
  12  10   2      279.95     -222.21    459.55 o 
  14  10   2    85647.04    86552.59   5010.21 o 
  16  10   2     9123.21     9257.26   1493.06 o 
  18  10   2     1721.37      886.45   1287.34 o 
 -17  11   2     7063.09     7484.77   1544.76 o 
 -15  11   2    22521.99    26600.48   2091.04 o 
 -13  11   2      383.66      467.28    517.59 o 
 -11  11   2    38298.19    36694.93   2174.21 o 
  -9  11   2   134220.22   127069.43   6391.87 o 
  -7  11   2     4905.76     4956.41    671.11 o 
  -5  11   2    20057.47    21344.02   1423.34 o 
  -3  11   2     7700.91     8264.88   1137.57 o 
  -1  11   2     9895.29    11111.09    726.23 o 
   1  11   2   104722.98   103392.88   3618.93 o 
   3  11   2   109807.77   116599.10   4062.03 o 
   5  11   2     2358.27     1981.44    469.00 o 
   7  11   2    41477.91    45939.60   2256.41 o 
   9  11   2    39165.97    35965.96   2023.10 o 
  11  11   2      761.69     1277.02    585.15 o 
  13  11   2      117.10      446.63    740.30 o 
  15  11   2     6633.48     8691.56   1529.51 o 
  17  11   2     3469.62     6432.30   1399.30 o 
 -16  12   2     4965.70     4765.20   1320.86 o 
 -14  12   2     4533.25     4561.73   1579.26 o 
 -12  12   2    20024.17    20409.86   1672.70 o 
 -10  12   2    66253.51    64587.84   3075.99 o 
  -8  12   2      528.91     1287.64    484.44 o 
  -6  12   2     3501.99     3842.01    661.27 o 
  -4  12   2        4.06     1186.98    462.57 o 
  -2  12   2    14057.25    13479.83   1079.16 o 
   0  12   2     4155.01     4324.38    609.14 o 
   2  12   2     4303.65     4905.62    961.32 o 
   4  12   2      140.83      -65.55    326.06 o 
   6  12   2    14244.52    16555.48   1279.73 o 
   8  12   2    44795.16    43407.05   2491.53 o 
  10  12   2     2846.10     1699.83    593.52 o 
  12  12   2      144.08      589.78    668.96 o 
  14  12   2      502.21      606.65    808.31 o 
  16  12   2        1.79     -156.17    835.97 o 
 -15  13   2      598.29     1382.62    980.35 o 
 -13  13   2    13319.56    13265.49   1388.99 o 
 -11  13   2     1405.40     1088.02    604.27 o 
  -9  13   2    51560.71    48916.97   2576.75 o 
  -7  13   2    13464.80    12637.33   1776.28 o 
  -5  13   2    33783.94    31208.02   1858.66 o 
  -3  13   2    16939.63    17534.55   1291.30 o 
  -1  13   2    24560.78    26439.32   1619.29 o 
   1  13   2    11561.85    16498.60   4282.64 o 
   3  13   2      805.47     1341.95    440.15 o 
   5  13   2      837.53      409.06    434.25 o 
   7  13   2    13895.65    14045.97   1248.99 o 
   9  13   2    24979.56    22850.69   1715.12 o 
  11  13   2     1198.27     1996.56    846.49 o 
  13  13   2      955.82     -114.72    896.47 o 
  15  13   2     2401.71     3346.70   1107.22 o 
 -14  14   2      412.21       77.76    711.52 o 
 -12  14   2     1369.77     3102.73    784.80 o 
 -10  14   2        9.03     -434.69    434.69 o 
  -8  14   2     7197.26     7648.23    956.37 o 
  -6  14   2     5704.36     6339.32    845.79 o 
  -4  14   2     8343.15    10110.47   1615.93 o 
  -2  14   2    11492.45    10739.69   1441.16 o 
   0  14   2    18286.66    16558.60   1710.42 o 
   2  14   2    13475.06    12257.69   1485.84 o 
   4  14   2    14958.30    13448.69   3016.54 o 
   6  14   2      475.11      435.44    448.02 o 
   8  14   2     6093.81     7167.10    973.43 o 
  10  14   2     1697.77      997.35    835.10 o 
  12  14   2      927.34      683.65    906.89 o 
  14  14   2     2022.39     3099.48   1310.00 o 
 -13  15   2      526.93      688.17    731.76 o 
 -11  15   2    13154.10    12587.21   1338.13 o 
  -9  15   2     2001.62     3323.72    740.92 o 
  -7  15   2     4076.23     5028.94   1137.29 o 
  -5  15   2     4275.34     6173.14    841.93 o 
  -3  15   2      214.11      422.16    624.55 o 
  -1  15   2    15267.57    19096.61   1916.71 o 
   1  15   2    32143.44    26430.00   2290.73 o 
   3  15   2     3695.67     4005.26   1411.97 o 
   5  15   2     5397.63     5368.18   1018.00 o 
   7  15   2      684.07      912.83    709.90 o 
   9  15   2     2951.69     1341.01    671.67 o 
  11  15   2    15243.34    17087.71   2072.86 o 
  13  15   2     8050.66     6137.14   1402.42 o 
 -12  16   2      163.87     -139.37    774.29 o 
 -10  16   2      168.51      271.48    617.61 o 
  -8  16   2     5941.95     5065.54    904.16 o 
  -6  16   2    54175.14    52822.67   3597.93 o 
  -4  16   2      753.45     2644.38    896.84 o 
  -2  16   2    10093.06    10779.85   1507.35 o 
   0  16   2     1224.77     2637.60    967.28 o 
   2  16   2    11109.49    12068.99   2113.00 o 
   4  16   2     1867.07      584.23   1522.43 o 
   6  16   2     3900.06     7393.67   1686.71 o 
   8  16   2     2084.10     3288.18    914.70 o 
  10  16   2     5436.93     5611.05   1821.26 o 
  -9  17   2      190.44      556.94    816.82 o 
  -7  17   2       21.17     1236.46    930.77 o 
  -5  17   2    15224.25    15494.04   2101.67 o 
  -3  17   2       49.92     -245.15    773.25 o 
  -1  17   2     5942.69     5533.42   1375.15 o 
   1  17   2      219.37     -126.65    897.88 o 
   3  17   2      926.75      924.34    817.51 o 
   5  17   2    11364.60    15183.98   1899.36 o 
   7  17   2    38942.50    42227.53   3486.73 o 
   9  17   2      789.74     -283.24   1260.43 o 
  -8  18   2      334.15     -358.93    955.95 o 
  -6  18   2      721.78     1279.69    962.67 o 
  -4  18   2      586.38      -27.11    865.66 o 
  -2  18   2     1750.83     1738.68    868.12 o 
   0  18   2      780.78     1745.64    903.17 o 
   2  18   2     3657.97     3709.05   1127.46 o 
   4  18   2     1729.07     1881.41    969.24 o 
   6  18   2     4939.66     6023.74   1249.65 o 
  -3  19   2     4575.60     4144.01   4054.63 o 
  -1  19   2    19963.57    19689.54   2233.15 o 
   1  19   2      794.38     2383.70   1074.23 o 
   3  19   2      833.60     1394.22   1038.34 o 
 -21   1   3     1756.89     4110.22   1359.84 o 
 -19   1   3      661.87       83.90    520.67 o 
 -17   1   3    21935.18    25816.11   2869.15 o 
 -15   1   3    56419.52    56826.45   2428.02 o 
 -13   1   3     1537.58     1831.46    516.04 o 
 -11   1   3      767.88      667.07    376.28 o 
  -9   1   3    49125.83    46256.69   1858.94 o 
  -7   1   3     3677.39     3124.12    373.04 o 
  -5   1   3    20816.47    23470.69   1197.86 o 
  -3   1   3     9840.15    13690.87    563.83 o 
  -1   1   3   494741.00   478753.91  14870.79 o 
   1   1   3    57851.53    44534.25   1501.93 o 
   3   1   3     1718.78     3747.44    238.12 o 
   5   1   3   126013.19   121883.36   3272.04 o 
   7   1   3    10925.09    12948.36    651.93 o 
   9   1   3   172514.34   160159.77   4371.94 o 
  11   1   3     4825.01     6204.59    722.04 o 
  13   1   3    45656.88    46606.27   1595.77 o 
  15   1   3       76.93      678.97    392.58 o 
  17   1   3    94486.47    90685.99   5238.38 o 
  19   1   3     3502.44     3772.40   1057.41 o 
  21   1   3      887.06     1280.84   1625.82 o 
 -20   2   3       29.41     -195.47    529.45 o 
 -18   2   3    18555.91    18702.57   2108.32 o 
 -16   2   3     2417.43     2859.87    599.75 o 
 -14   2   3    11117.06    12396.50   1036.31 o 
 -12   2   3    23245.28    23941.47   1393.15 o 
 -10   2   3   181314.70   171257.83   5791.22 o 
  -8   2   3     2138.46     2100.56    351.09 o 
  -6   2   3   181371.53   167497.13   5468.51 o 
  -4   2   3    94098.60    92386.28   3062.81 o 
  -2   2   3    29262.09    30803.18   1547.02 o 
   0   2   3     1681.74     1329.35    156.44 o 
   2   2   3      113.71      293.02     98.44 o 
   4   2   3   627134.06   631130.38  19727.38 o 
   6   2   3   557786.38   568474.94  14580.07 o 
   8   2   3    55425.77    58323.30   1753.50 o 
  10   2   3     3859.53     4121.58    428.78 o 
  12   2   3        8.21     -268.66    268.66 o 
  14   2   3    14695.88    15693.27    888.23 o 
  16   2   3    22201.44    24820.95   1903.44 o 
  18   2   3     1517.40     1787.03    839.19 o 
  20   2   3     1327.88     3272.74   1047.52 o 
 -21   3   3     1654.92     2305.52   1723.54 o 
 -19   3   3      585.76      989.55    559.35 o 
 -17   3   3    11534.77    11011.05   1244.05 o 
 -15   3   3     5703.27     6726.34    845.86 o 
 -13   3   3      275.44      179.72    525.71 o 
 -11   3   3      983.39      398.06    352.11 o 
  -9   3   3    12899.77    10887.15    743.99 o 
  -7   3   3    37943.22    27870.16   1177.23 o 
  -5   3   3    14690.36    11985.48    611.48 o 
  -3   3   3    49569.83    56735.30   2253.49 o 
  -1   3   3    44149.91    57220.14   1915.47 o 
   1   3   3     3838.20     8351.76    380.68 o 
   3   3   3   139068.66   140654.47   4075.01 o 
   5   3   3   132117.67   125238.94   3378.17 o 
   7   3   3     3083.65     3965.69    454.58 o 
   9   3   3    38977.94    44988.74   2711.17 o 
  11   3   3    92190.07    92764.05   2723.07 o 
  13   3   3     5926.14     6399.48    679.95 o 
  15   3   3     4161.65     6908.92   1063.36 o 
  17   3   3     3098.47     3902.29   2304.19 o 
  19   3   3     9142.04     5223.65   2326.85 o 
 -20   4   3    18396.78    15408.44   2920.24 o 
 -18   4   3    88500.78    89510.71   3649.10 o 
 -16   4   3    44776.04    45050.68   2219.41 o 
 -14   4   3    87036.88    76674.04   3066.44 o 
 -12   4   3     2999.47     3511.17    577.05 o 
 -10   4   3    96647.32    90721.85   3281.75 o 
  -8   4   3     5130.57     4668.28    514.24 o 
  -6   4   3    92841.13    83105.92   2850.75 o 
  -4   4   3    80074.63    81648.78   2743.42 o 
  -2   4   3    28530.74    29387.17   1291.23 o 
   0   4   3   586594.81   661456.25  18479.77 o 
   2   4   3   132470.33   145155.44   4206.82 o 
   4   4   3     5226.77     4895.38    364.63 o 
   6   4   3   103209.37   104339.06   2885.85 o 
   8   4   3      404.20      385.87    204.37 o 
  10   4   3    91052.53    89568.67   2620.27 o 
  12   4   3    30993.07    34703.69   1589.92 o 
  14   4   3   141952.05   127668.94   6841.74 o 
  16   4   3     9054.09     7203.79    992.58 o 
  18   4   3     4601.60     5258.53   1219.65 o 
  20   4   3     1327.35     1413.66    963.58 o 
 -21   5   3     4062.78     2851.10   1369.48 o 
 -19   5   3    16794.42    18805.88   4635.28 o 
 -17   5   3    25363.23    26143.96   2499.64 o 
 -15   5   3    72785.55    66936.98   3242.95 o 
 -13   5   3    26886.16    20839.90   1505.27 o 
 -11   5   3     7260.64     6339.74    970.96 o 
  -9   5   3     6839.25     9158.48    698.25 o 
  -7   5   3    21701.75    20931.93    996.76 o 
  -5   5   3    13084.23     9464.66    561.09 o 
  -3   5   3   421846.16   402707.91  14648.81 o 
  -1   5   3   301086.28   285719.84   9061.13 o 
   1   5   3    16397.21    23429.24    935.03 o 
   3   5   3     2431.21     4380.21    342.28 o 
   5   5   3     7769.48     7867.33    517.81 o 
   7   5   3     6802.42     7970.88    499.23 o 
   9   5   3    43692.16    41602.98   1380.56 o 
  11   5   3     4987.89     6050.26    761.94 o 
  13   5   3     4395.90     5004.91    854.45 o 
  15   5   3     6088.41     5200.54    856.51 o 
  17   5   3     5378.27     5616.27    922.87 o 
  19   5   3     2317.82     2156.56   1270.35 o 
 -20   6   3     3168.03      938.84    923.29 o 
 -18   6   3    26429.06    29253.43   2220.53 o 
 -16   6   3        3.79     -158.79    509.14 o 
 -14   6   3     2905.23     3454.55    608.52 o 
 -12   6   3    42815.82    36418.70   1740.15 o 
 -10   6   3    51302.18    47846.18   1942.92 o 
  -8   6   3   111130.75   108103.37   3743.13 o 
  -6   6   3    44709.58    39906.68   1545.77 o 
  -4   6   3   278118.19   255667.88   9512.67 o 
  -2   6   3    20122.44    21088.25    865.48 o 
   0   6   3   163458.34   168930.50   5472.15 o 
   2   6   3    38827.65    44416.07   1636.93 o 
   4   6   3    44982.75    48454.55   1807.12 o 
   6   6   3      213.25      103.50    311.49 o 
   8   6   3   146339.44   146677.30   4444.61 o 
  10   6   3    18271.75    20312.03   1274.38 o 
  12   6   3    17077.47    19984.76   1275.64 o 
  14   6   3    95015.49    90276.23   4117.76 o 
  16   6   3     9639.93    10031.94   1232.16 o 
  18   6   3       13.66      525.51   1038.09 o 
 -19   7   3      566.26      230.88    863.60 o 
 -17   7   3     9067.68     7397.02   1222.03 o 
 -15   7   3     6336.19     5628.54    940.03 o 
 -13   7   3    42114.24    40575.38   2328.43 o 
 -11   7   3    47539.78    44860.05   2275.94 o 
  -9   7   3    24904.20    24180.93   1317.24 o 
  -7   7   3    39607.94    39653.14   1591.90 o 
  -5   7   3    40114.15    43267.04   1643.31 o 
  -3   7   3      471.50     1219.77    205.04 o 
  -1   7   3    74054.75    78474.71   3080.31 o 
   1   7   3   219897.88   237511.45   7661.97 o 
   3   7   3    93068.75    99627.35   3410.62 o 
   5   7   3     8631.23     8402.78    639.05 o 
   7   7   3    89564.10    83772.24   3038.31 o 
   9   7   3   185280.34   186174.67   5588.95 o 
  11   7   3      279.20      999.44    430.31 o 
  13   7   3     1931.44     1870.38    659.72 o 
  15   7   3     3754.70     4630.04    852.35 o 
  17   7   3    11774.81     9782.24   1561.20 o 
  19   7   3       36.02      759.09   1288.76 o 
 -20   8   3     8144.04     5628.39   1451.14 o 
 -18   8   3     2539.83     1768.67    831.54 o 
 -16   8   3       33.85     -277.23    564.81 o 
 -14   8   3      988.31      608.89    524.25 o 
 -12   8   3       96.83     -288.58    382.95 o 
 -10   8   3    15848.41    15840.41   1402.98 o 
  -8   8   3    43561.60    41467.99   1705.33 o 
  -6   8   3     7324.00     7410.98    710.95 o 
  -4   8   3    24451.13    25508.45   1089.46 o 
  -2   8   3     3400.84     3958.20    631.60 o 
   0   8   3    48993.55    48698.89   1811.18 o 
   2   8   3    47628.42    38749.87   1521.54 o 
   4   8   3    31633.00    31343.85   1335.21 o 
   6   8   3     5033.34     5790.45    611.47 o 
   8   8   3    99249.43    95561.42   3477.14 o 
  10   8   3    32717.07    29667.34   1714.91 o 
  12   8   3    15960.17    19225.89   1454.20 o 
  14   8   3    39036.66    41609.23   3117.11 o 
  16   8   3     3639.87     2925.36   1012.41 o 
  18   8   3     5238.74     2739.52   1297.26 o 
 -19   9   3        9.55      114.85    927.58 o 
 -17   9   3     3266.66     1317.37    829.47 o 
 -15   9   3     2946.06     3791.01    835.65 o 
 -13   9   3    40928.88    41334.24   2592.88 o 
 -11   9   3    10953.29    12014.17   1139.81 o 
  -9   9   3     6547.60     7930.08    844.97 o 
  -7   9   3    18534.45    17225.74   1218.68 o 
  -5   9   3    30569.91    27049.02   1475.26 o 
  -3   9   3    28584.39    28632.38   1203.36 o 
  -1   9   3   112829.81   111782.97   3795.29 o 
   1   9   3    19174.48    15050.71    842.63 o 
   3   9   3    89312.75    81758.41   2922.19 o 
   5   9   3    28082.98    29980.24   1379.18 o 
   7   9   3    17613.50    20917.33   1902.27 o 
   9   9   3        6.06      378.02    350.33 o 
  11   9   3    18997.76    21161.92   1349.75 o 
  13   9   3    28424.41    33841.35   2723.92 o 
  15   9   3    26657.11    26121.88   2438.26 o 
  17   9   3     1624.31     1506.21    922.03 o 
 -18  10   3     6670.68     9700.14   1736.70 o 
 -16  10   3     3312.25     3630.33    874.61 o 
 -14  10   3     2954.82     2682.33    704.99 o 
 -12  10   3     2258.00     2475.06    626.33 o 
 -10  10   3    84307.25    79329.16   3530.60 o 
  -8  10   3     2703.66     4673.11   1095.45 o 
  -6  10   3    10720.46    11226.37    965.27 o 
  -4  10   3    17143.34    18960.68   1262.66 o 
  -2  10   3      357.94     1256.86    273.84 o 
   0  10   3      184.15      227.30    289.86 o 
   2  10   3    19780.40    22902.10   1154.49 o 
   4  10   3    37172.04    38230.09   1618.33 o 
   6  10   3     5199.87     6572.75    668.56 o 
   8  10   3     9229.31    10876.19    890.18 o 
  10  10   3        1.04      180.25    459.06 o 
  12  10   3     1645.50     2196.78    769.86 o 
  14  10   3    13506.05    14814.75   2039.35 o 
  16  10   3        2.33     -533.81    764.06 o 
 -17  11   3      274.82     -279.33    871.89 o 
 -15  11   3     2491.79     3166.51    804.95 o 
 -13  11   3     2998.26     2873.56    723.04 o 
 -11  11   3    25428.98    25132.53   1761.70 o 
  -9  11   3     9386.94     9740.45    996.62 o 
  -7  11   3     2966.15     3375.01    781.48 o 
  -5  11   3        2.36       -7.09    317.97 o 
  -3  11   3    48197.11    47659.15   2245.13 o 
  -1  11   3    56854.66    57514.49   2581.69 o 
   1  11   3    19683.44    23690.57   1385.31 o 
   3  11   3    18548.18    23316.36   1200.15 o 
   5  11   3     2060.04     2688.97    440.08 o 
   7  11   3    12475.84    14044.40   1164.86 o 
   9  11   3      114.60     1703.28    574.27 o 
  11  11   3     5504.98     4289.64   1210.87 o 
  13  11   3     3003.97     5141.12   1083.51 o 
  15  11   3     2735.63     2312.03    973.74 o 
  17  11   3        0.28      280.76   1006.93 o 
 -16  12   3      532.80     -132.49    711.80 o 
 -14  12   3     5381.12     4103.25    880.73 o 
 -12  12   3    16517.85    15796.78   2139.76 o 
 -10  12   3    68060.42    68389.95   3222.28 o 
  -8  12   3    66204.93    63065.35   2946.29 o 
  -6  12   3     6972.89     8308.70    912.64 o 
  -4  12   3    69999.64    61347.28   2799.73 o 
  -2  12   3     2347.35     2758.84    523.72 o 
   0  12   3     1100.10      807.32    385.34 o 
   2  12   3    13100.74    12292.31    852.16 o 
   4  12   3    12279.02    13487.07   1099.53 o 
   6  12   3      123.65     1250.39    505.02 o 
   8  12   3    62225.47    62131.05   2954.09 o 
  10  12   3     6112.69     5253.84    834.30 o 
  12  12   3      917.90      827.42    763.05 o 
  14  12   3     4367.20     4057.66   1123.86 o 
  16  12   3      719.05     1550.83   1032.93 o 
 -15  13   3      935.83     2297.99    849.26 o 
 -13  13   3      975.01     2011.26    717.15 o 
 -11  13   3    27696.33    25678.84   1860.19 o 
  -9  13   3       81.98      212.46    434.50 o 
  -7  13   3      787.68      259.47    490.43 o 
  -5  13   3    26654.07    24290.10   1632.82 o 
  -3  13   3    12636.66    14023.18   1207.66 o 
  -1  13   3    25489.46    26139.73   1603.74 o 
   1  13   3      790.80     1532.28    494.88 o 
   3  13   3    25681.21    28353.15   2249.40 o 
   5  13   3     7131.73     7954.93    905.43 o 
   7  13   3    35026.95    34825.79   3287.08 o 
   9  13   3      666.31     2463.25    993.18 o 
  11  13   3     1220.42      702.78    967.28 o 
  13  13   3      334.93      348.17    809.25 o 
  15  13   3      753.52     2078.00   1084.37 o 
 -14  14   3       85.85     1192.16    749.69 o 
 -12  14   3    26615.20    26471.56   1981.21 o 
 -10  14   3     2092.01     2494.95    674.49 o 
  -8  14   3     1523.11     1231.38    587.67 o 
  -6  14   3     4766.93     4927.25    757.93 o 
  -4  14   3    54971.29    53099.18   2605.97 o 
  -2  14   3     1331.37      640.95   1217.92 o 
   0  14   3    76393.60    77939.30   4328.87 o 
   2  14   3     5021.70     6988.17   1166.78 o 
   4  14   3      305.60      543.64    538.95 o 
   6  14   3       72.45      235.48    482.32 o 
   8  14   3     6763.64     7605.93    973.32 o 
  10  14   3     1134.38     1908.89    856.51 o 
  12  14   3     2502.79     1645.94   1083.41 o 
  14  14   3     5714.20     5847.17   2117.25 o 
 -13  15   3     1634.32     2796.56    853.14 o 
 -11  15   3     3227.82     2862.64    759.39 o 
  -9  15   3     8019.07     6553.04    960.32 o 
  -7  15   3     3598.01     3046.40    733.29 o 
  -5  15   3    35623.24    28431.24   1953.92 o 
  -3  15   3    11223.57    13471.49   1608.22 o 
  -1  15   3    45692.59    53624.99   3310.64 o 
   1  15   3    20391.76    24010.05   2222.06 o 
   3  15   3       71.76      993.41    660.41 o 
   5  15   3       94.76     1075.23    691.93 o 
   7  15   3     4148.45     3430.96    857.42 o 
   9  15   3    13029.42    14716.88   1828.43 o 
  11  15   3     2119.04     1814.15    933.39 o 
  13  15   3     1740.54     4487.41   2096.00 o 
 -12  16   3       21.98      116.15    714.77 o 
 -10  16   3     3830.10     4611.56    903.24 o 
  -8  16   3     6963.97     7346.91   1265.69 o 
  -6  16   3    27000.97    29091.90   6482.03 o 
  -4  16   3    13847.92    14503.83   1741.58 o 
  -2  16   3     2110.82     2131.83    774.67 o 
   0  16   3     5202.58     5070.62   1129.25 o 
   2  16   3       29.98      109.46    647.63 o 
   4  16   3     7325.50     6429.09   4160.85 o 
   6  16   3      612.13     -462.63    594.41 o 
   8  16   3     5171.02     6796.27   1485.61 o 
  10  16   3     7289.02    10103.29   2339.59 o 
  -9  17   3        1.69     -215.43    864.22 o 
  -7  17   3     3502.22     2760.79   1018.26 o 
  -5  17   3      913.88     3652.37   1046.46 o 
  -3  17   3     2329.92     3022.60    993.46 o 
  -1  17   3       23.61      760.41    767.65 o 
   1  17   3     1850.87     4064.43   1068.54 o 
   3  17   3      366.29        4.15    709.53 o 
   5  17   3     2983.45     4169.94   1060.50 o 
   7  17   3      106.06      389.65    820.64 o 
   9  17   3     1506.89     2603.01   1339.74 o 
  -8  18   3      403.77      252.75    919.27 o 
  -6  18   3     1229.18     2050.05   1119.50 o 
  -4  18   3     3815.19     3779.64   1162.76 o 
  -2  18   3     8513.16    10178.73   1634.54 o 
   0  18   3    10928.53    16045.79   1967.05 o 
   2  18   3      989.73     1993.93    968.29 o 
   4  18   3     4832.58     6672.30   1308.85 o 
   6  18   3    12529.82    13014.18   2105.92 o 
  -3  19   3      998.62     -970.11    970.11 o 
  -1  19   3     7106.03     6115.58   3523.55 o 
   1  19   3      217.58     1504.59    920.17 o 
   3  19   3      103.47      130.00    918.93 o 
 -22   0   4    26323.65    25848.80   3585.86 o 
 -20   0   4    10610.36     9476.53   1533.28 o 
 -18   0   4      620.57     1227.83   1386.48 o 
 -16   0   4       45.37     -455.27    568.82 o 
 -14   0   4        1.52      876.24   1032.42 o 
 -12   0   4      230.93     1311.97    628.71 o 
 -10   0   4    82967.47    81489.52   4263.72 o 
  -8   0   4   264029.38   264323.88  12163.05 o 
  -6   0   4   189633.77   159890.17   7402.36 o 
  -4   0   4   387815.53   394604.00  17611.38 o 
  -2   0   4    35470.67    29353.61   1559.13 o 
   0   0   4    39893.25    28794.53   2104.50 o 
   2   0   4   143978.56   136537.48   6292.18 o 
   4   0   4     3712.81     5629.81    666.53 o 
   6   0   4     2139.09     1144.35    447.31 o 
   8   0   4    56186.29    65781.28   2778.37 o 
  10   0   4    81025.59    79522.70   3359.65 o 
  12   0   4    70009.20    67562.30   3019.94 o 
  14   0   4    21817.61    21957.63   1538.13 o 
  16   0   4    31599.75    36213.98   2472.90 o 
  18   0   4    21727.53    23446.89   3398.92 o 
  20   0   4     8825.57    10293.07   2455.72 o 
 -21   1   4    17564.02    19321.14   1566.18 o 
 -19   1   4        5.48     -134.96    506.58 o 
 -17   1   4    14416.48    13862.51   1171.65 o 
 -15   1   4     9256.58     9572.37    923.36 o 
 -13   1   4    23667.85    26436.88   1851.17 o 
 -11   1   4     7352.92     6626.11    675.74 o 
  -9   1   4    42260.59    35291.03   1511.15 o 
  -7   1   4     7348.02     8429.58    584.43 o 
  -5   1   4      367.14      520.11    403.51 o 
  -3   1   4    49107.52    53262.01   1817.20 o 
  -1   1   4    28438.68    28941.14    913.90 o 
   1   1   4    34470.89    39115.66   1352.79 o 
   3   1   4   219633.16   234154.63   6676.08 o 
   5   1   4   310309.44   296551.94   7699.89 o 
   7   1   4    23012.41    22040.75    817.04 o 
   9   1   4    17650.25    15968.33    918.22 o 
  11   1   4      712.15      981.31    297.25 o 
  13   1   4      756.11     1109.62    455.59 o 
  15   1   4     1250.51      863.38    385.73 o 
  17   1   4     6303.78     7464.20   1304.85 o 
  19   1   4       71.27     1040.83    894.26 o 
 -22   2   4        6.74     1753.73    861.20 o 
 -20   2   4      203.75      171.47    757.56 o 
 -18   2   4      447.56     -112.34    486.63 o 
 -16   2   4      232.66      917.45    520.36 o 
 -14   2   4     1032.93      539.10    429.04 o 
 -12   2   4      787.53      338.91    369.50 o 
 -10   2   4     5039.33     6275.16    781.68 o 
  -8   2   4    14911.89    14152.74    839.14 o 
  -6   2   4    18572.91    25931.87   1079.71 o 
  -4   2   4   296823.47   295923.13  10773.32 o 
  -2   2   4   146654.89   146397.16   4661.85 o 
   0   2   4    60310.02    45944.75   1388.91 o 
   2   2   4    18739.24    14111.45    525.60 o 
   4   2   4   227327.67   235810.63   6719.27 o 
   6   2   4   110369.88   108652.17   2970.74 o 
   8   2   4    23757.55    24206.86    904.90 o 
  10   2   4    54507.17    55108.07   1757.18 o 
  12   2   4        6.11     -149.35    259.00 o 
  14   2   4    30997.03    30063.19   1365.57 o 
  16   2   4     1162.52      612.35    696.86 o 
  18   2   4      125.51     -685.45    685.45 o 
  20   2   4     1208.16     2403.39   1103.55 o 
 -21   3   4     9997.83    13370.33   1832.50 o 
 -19   3   4    17770.94    18453.06   1473.52 o 
 -17   3   4      508.86      859.37    467.95 o 
 -15   3   4    42877.93    40310.63   2023.27 o 
 -13   3   4    20792.60    19187.46   1358.28 o 
 -11   3   4    64469.17    61783.02   2429.13 o 
  -9   3   4    80285.43    81142.77   3680.67 o 
  -7   3   4   260630.08   239177.20   7743.10 o 
  -5   3   4   117412.27   112322.38   3733.22 o 
  -3   3   4     6014.91     6397.08    376.57 o 
  -1   3   4   264200.25   272713.09   9919.17 o 
   1   3   4  1001833.81  1105144.63  34476.93 o 
   3   3   4   452120.94   461057.88  12968.93 o 
   5   3   4   152702.50   137808.77   3702.19 o 
   7   3   4    46177.95    49240.55   1676.39 o 
   9   3   4    28532.88    31182.29   1632.57 o 
  11   3   4   319051.78   324288.72   8576.40 o 
  13   3   4       31.51      333.62    294.85 o 
  15   3   4       29.03     -412.17    412.17 o 
  17   3   4    17945.29    22649.17   2332.99 o 
  19   3   4     5062.97     4107.94   1158.26 o 
 -20   4   4     3276.13     2648.95    841.11 o 
 -18   4   4    25703.94    27625.19   1805.89 o 
 -16   4   4    38075.75    33591.48   1917.17 o 
 -14   4   4     8558.01     9341.88    897.26 o 
 -12   4   4    13947.46    10814.93    905.03 o 
 -10   4   4      764.19     1594.05    535.39 o 
  -8   4   4     7517.25     6210.60    594.38 o 
  -6   4   4    22687.60    21655.22    933.01 o 
  -4   4   4   111178.77   120769.88   4620.19 o 
  -2   4   4   333605.22   367993.88  11499.19 o 
   0   4   4   598604.88   698249.13  19524.22 o 
   2   4   4   399943.00   454032.41  14196.25 o 
   4   4   4     3157.37     3331.39    523.48 o 
   6   4   4   129828.17   133569.05   3627.62 o 
   8   4   4     1966.84     1578.19    261.26 o 
  10   4   4   110732.34   117630.93   3530.30 o 
  12   4   4    30885.53    32881.18   1409.03 o 
  14   4   4     5397.85     7022.10    984.10 o 
  16   4   4     1406.13      -69.40    558.04 o 
  18   4   4       60.79     -187.99    681.59 o 
  20   4   4      627.19      640.86   1009.28 o 
 -21   5   4    12268.92     9157.07   2152.65 o 
 -19   5   4    30552.19    30072.72   2840.29 o 
 -17   5   4      121.90     1627.88    803.31 o 
 -15   5   4    66131.20    65231.74   6232.33 o 
 -13   5   4   100304.86    93990.46   4086.12 o 
 -11   5   4    57918.62    53779.96   2628.76 o 
  -9   5   4     2777.35     2760.03    394.27 o 
  -7   5   4    31022.53    30031.03   1235.07 o 
  -5   5   4    13584.94    11817.81    670.63 o 
  -3   5   4    49309.26    42060.80   1813.74 o 
  -1   5   4   276053.09   264401.25   9729.86 o 
   1   5   4    46232.74    48977.02   1694.78 o 
   3   5   4   255043.98   263131.91   7541.73 o 
   5   5   4     1161.90     1038.43    238.77 o 
   7   5   4     5617.54     5870.40    434.91 o 
   9   5   4     3737.74     3432.08    381.32 o 
  11   5   4   112378.70   107510.38   3123.83 o 
  13   5   4    51233.12    51513.91   3171.06 o 
  15   5   4    16945.49    20795.19   2435.32 o 
  17   5   4    28955.05    24889.00   2434.89 o 
  19   5   4        6.30     -803.68    803.68 o 
 -20   6   4      473.59      835.65   1025.34 o 
 -18   6   4     2302.81     2209.60    803.07 o 
 -16   6   4     1205.35      765.23    601.41 o 
 -14   6   4    72563.35    70568.70   3373.11 o 
 -12   6   4    35746.03    33798.40   1654.49 o 
 -10   6   4      475.60     1025.22    335.67 o 
  -8   6   4      465.39      113.91    234.25 o 
  -6   6   4     1836.34     2211.09    462.90 o 
  -4   6   4    72260.96    60726.36   2779.51 o 
  -2   6   4   189725.06   189662.89   7004.88 o 
   0   6   4    27108.56    30308.50   1186.41 o 
   2   6   4    29529.75    27843.94   1139.73 o 
   4   6   4    66694.60    61913.78   2005.42 o 
   6   6   4    16540.33    17353.74    843.29 o 
   8   6   4    33184.39    38128.84   1297.19 o 
  10   6   4     3553.98     5659.89    556.80 o 
  12   6   4      285.27      786.51    441.26 o 
  14   6   4    41268.68    39835.67   2421.81 o 
  16   6   4     6686.08     4639.14   1273.89 o 
  18   6   4     3084.72     2168.49   1533.76 o 
 -19   7   4       41.95     -672.64    672.64 o 
 -17   7   4      643.86      618.76    637.32 o 
 -15   7   4       22.64      214.24    484.01 o 
 -13   7   4    23898.26    26232.97   1804.93 o 
 -11   7   4     5617.50     4600.52    654.33 o 
  -9   7   4     7125.12     6904.38    632.55 o 
  -7   7   4    21491.52    21278.95   1042.73 o 
  -5   7   4    17876.57    16654.94    840.55 o 
  -3   7   4    62864.50    61972.68   2188.20 o 
  -1   7   4       32.63      453.89    191.16 o 
   1   7   4    23134.38    24205.68   1607.10 o 
   3   7   4     6009.02     5805.85    505.60 o 
   5   7   4    29495.58    33172.83   1403.26 o 
   7   7   4    68146.64    63588.67   2911.26 o 
   9   7   4   131205.63   130000.94   4025.13 o 
  11   7   4     3019.12     2549.89    529.72 o 
  13   7   4       27.31     -239.28    471.71 o 
  15   7   4        2.30      532.71    591.27 o 
  17   7   4     4968.39     6704.85   1346.81 o 
  19   7   4     6819.55     6296.50   2022.36 o 
 -20   8   4     1346.81     -291.77   1046.98 o 
 -18   8   4    11059.68     9770.49   1279.46 o 
 -16   8   4    14078.26    16370.06   1585.70 o 
 -14   8   4       16.85      493.67    799.60 o 
 -12   8   4     3212.49     2171.67   1323.01 o 
 -10   8   4     4419.05     3507.78    591.00 o 
  -8   8   4    12917.97    14781.21   1132.32 o 
  -6   8   4     2870.93     3331.71    382.58 o 
  -4   8   4     3337.97     4430.78    462.38 o 
  -2   8   4    33520.17    30890.86   1227.06 o 
   0   8   4    93346.02    88233.67   3051.44 o 
   2   8   4   103300.47   106190.49   3635.75 o 
   4   8   4     7663.32     9739.51    729.29 o 
   6   8   4     2347.53     1715.18    381.52 o 
   8   8   4     7144.93     8000.53    752.74 o 
  10   8   4     8392.41    10324.79    893.44 o 
  12   8   4     4628.29     5589.41    869.07 o 
  14   8   4     8496.27     8681.21   1113.47 o 
  16   8   4      221.19      100.33    754.41 o 
  18   8   4      260.03     -121.79   1110.31 o 
 -19   9   4     2644.69     2463.46   1468.62 o 
 -17   9   4     1783.48     1454.35    806.34 o 
 -15   9   4     1851.71      874.24    577.52 o 
 -13   9   4     6678.85     6328.37    865.17 o 
 -11   9   4     8092.50     6786.89    949.25 o 
  -9   9   4     1752.79     1748.99    482.95 o 
  -7   9   4      633.53     1461.61    527.40 o 
  -5   9   4     5356.58     5101.55    614.09 o 
  -3   9   4    20700.44    20521.34    992.02 o 
  -1   9   4    18565.63    19006.39   1367.44 o 
   1   9   4     9492.55     9946.91    856.26 o 
   3   9   4     7012.30     8751.81    671.41 o 
   5   9   4     4581.99     4839.70    547.52 o 
   7   9   4    15536.31    14868.44   1221.29 o 
   9   9   4     7317.66     7537.85   1215.85 o 
  11   9   4     1310.74     1813.67    604.43 o 
  13   9   4    21903.39    21925.45   2114.09 o 
  15   9   4     2564.36     2876.54    960.22 o 
  17   9   4     1703.81     2227.23   1023.11 o 
 -18  10   4     5635.52     4355.91   1022.64 o 
 -16  10   4      541.11     1210.84    689.30 o 
 -14  10   4    32380.60    36130.65   3038.94 o 
 -12  10   4    13838.10    13526.32   1306.19 o 
 -10  10   4        0.13      781.45    465.03 o 
  -8  10   4     3265.67     2720.82    561.29 o 
  -6  10   4     3070.53     2978.60    540.06 o 
  -4  10   4    18613.70    17724.92   1614.18 o 
  -2  10   4    88500.20    92502.42   3228.25 o 
   0  10   4    10675.29    11966.13    783.05 o 
   2  10   4    38994.94    40116.52   1654.68 o 
   4  10   4    16456.35    16588.49   1023.53 o 
   6  10   4    58796.89    52595.14   2129.47 o 
   8  10   4    15570.35    18003.66   1162.61 o 
  10  10   4    23200.25    24454.65   1661.76 o 
  12  10   4      101.54      515.45    590.57 o 
  14  10   4     2562.14     6575.50   1406.30 o 
  16  10   4     1381.40     1744.01    894.25 o 
 -17  11   4        3.36     -746.83    746.83 o 
 -15  11   4      353.50      804.45   1008.77 o 
 -13  11   4    21940.36    21506.40   1711.58 o 
 -11  11   4     5806.49     5146.89   1173.74 o 
  -9  11   4    14411.59    12575.60   1130.31 o 
  -7  11   4    87203.88    73153.16   3973.77 o 
  -5  11   4    10738.81    10344.60    951.68 o 
  -3  11   4    20053.47    23677.80   1497.36 o 
  -1  11   4     1295.01     1199.65    430.47 o 
   1  11   4   162672.41   155611.86   5261.51 o 
   3  11   4    70719.34    71030.58   2664.85 o 
   5  11   4     7865.48     8630.54    766.99 o 
   7  11   4    26948.97    26665.59   1704.54 o 
   9  11   4    22457.27    20911.71   1549.80 o 
  11  11   4    16013.06    20454.10   2024.44 o 
  13  11   4     2030.95     2406.58    913.80 o 
  15  11   4     4253.99     3371.33   1858.08 o 
 -16  12   4       33.47       95.84    777.66 o 
 -14  12   4      333.39      472.54    581.04 o 
 -12  12   4    23248.86    23008.14   1775.47 o 
 -10  12   4    33723.62    32482.67   2009.96 o 
  -8  12   4     5521.97     7098.52    918.25 o 
  -6  12   4    17272.20    17222.18   1336.96 o 
  -4  12   4      171.87      819.06    428.61 o 
  -2  12   4    35746.04    36602.65   2033.76 o 
   0  12   4     5510.74     4909.68    824.25 o 
   2  12   4     2762.50     3326.00    481.50 o 
   4  12   4     4221.79     5447.99    642.41 o 
   6  12   4   111266.73   111413.22   4673.94 o 
   8  12   4    38468.83    37850.39   2158.61 o 
  10  12   4     1030.23       48.37    637.08 o 
  12  12   4       19.77     -109.48    641.23 o 
  14  12   4     1331.12     2625.60   1058.46 o 
  16  12   4      818.67     1796.45   1067.31 o 
 -15  13   4      232.17      -24.85    667.21 o 
 -13  13   4    66665.91    60915.04   3876.16 o 
 -11  13   4    17228.93    16712.79   1498.14 o 
  -9  13   4     2953.77     3826.83    728.17 o 
  -7  13   4      109.88     -377.48    377.48 o 
  -5  13   4    92520.61    84670.19   3724.22 o 
  -3  13   4    81736.05    78906.53   3475.86 o 
  -1  13   4    15063.88    17148.68   1418.27 o 
   1  13   4     8938.74     8593.00    901.62 o 
   3  13   4     4573.44     3686.01    797.33 o 
   5  13   4    22784.52    25265.34   3528.33 o 
   7  13   4    18978.41    23126.16   1661.10 o 
   9  13   4    15340.38    15983.33   1429.61 o 
  11  13   4     4495.47     4666.75   1581.91 o 
  13  13   4     2447.35     2994.08   1812.76 o 
  15  13   4     1657.92     1313.58    985.04 o 
 -14  14   4     3190.68     2842.71    835.34 o 
 -12  14   4     3863.75     4047.00    850.31 o 
 -10  14   4      339.29      141.98    550.04 o 
  -8  14   4    21595.62    18972.36   2923.64 o 
  -6  14   4     9512.68    10155.44   1081.92 o 
  -4  14   4    35787.12    33471.47   1985.49 o 
  -2  14   4    47176.45    46085.68   2383.31 o 
   0  14   4    77721.28    77334.61   5241.42 o 
   2  14   4     3485.59     3613.68   1209.45 o 
   4  14   4      128.59     -305.81    611.81 o 
   6  14   4    28228.76    29217.55   4384.61 o 
   8  14   4       16.36     1050.21    571.18 o 
  10  14   4      926.49     1960.78    885.08 o 
  12  14   4     5199.54     5774.11   1264.25 o 
  14  14   4     1455.43     1104.06   1055.98 o 
 -13  15   4      107.61     -163.52    696.15 o 
 -11  15   4     2189.38     1733.18    946.07 o 
  -9  15   4      635.70     1472.66    655.67 o 
  -7  15   4    11976.19    10985.73   1739.43 o 
  -5  15   4     1318.83     2305.74    654.18 o 
  -3  15   4     1713.62     1729.93    556.36 o 
  -1  15   4    23748.75    23535.09   2167.31 o 
   1  15   4     8327.20     9061.45   1320.87 o 
   3  15   4     4787.75     7823.04   1191.61 o 
   5  15   4      507.29     2463.95    811.59 o 
   7  15   4       33.09     1000.46    695.93 o 
   9  15   4     3474.16     3835.12   1424.71 o 
  11  15   4    16394.93    20632.29   2281.94 o 
 -12  16   4       31.59     -658.39    658.39 o 
 -10  16   4     1148.85     1729.53    757.96 o 
  -8  16   4        9.97     -358.34    552.22 o 
  -6  16   4      230.50      797.99    606.53 o 
  -4  16   4     4444.79     5342.02   1125.59 o 
  -2  16   4     1747.16      320.81    716.05 o 
   0  16   4     6501.13     7163.53   1261.61 o 
   2  16   4     2239.08     4360.51   1638.56 o 
   4  16   4      170.44      936.00    716.61 o 
   6  16   4       26.11     -361.20    614.78 o 
   8  16   4      889.97      410.70    980.02 o 
  10  16   4    12911.48    10593.31   2291.44 o 
  -9  17   4     3521.49     3617.02    915.96 o 
  -7  17   4        2.71      666.06    825.10 o 
  -5  17   4     8187.82     8383.01   2139.90 o 
  -3  17   4     3463.75     3172.19    983.00 o 
  -1  17   4     2359.25     3199.87    989.21 o 
   1  17   4      314.38     -119.77   1753.28 o 
   3  17   4     3137.05     3916.42   1045.11 o 
   5  17   4     4579.73     5320.46   4189.17 o 
   7  17   4     4295.03     6752.52   1994.03 o 
   9  17   4        4.38       96.30   1175.46 o 
  -8  18   4      743.99       43.47    898.50 o 
  -6  18   4     4762.51     6714.49   1387.48 o 
  -4  18   4     3158.71     3489.15   1148.52 o 
  -2  18   4      135.22       17.16    823.10 o 
   0  18   4     3853.41     3048.36   1125.89 o 
   2  18   4     3635.88     4241.54   1174.04 o 
   4  18   4      156.59     1087.14    777.90 o 
   6  18   4      882.11     2421.36   1389.31 o 
  -3  19   4     3518.31     2243.92   1046.73 o 
  -1  19   4     1715.11     2196.60   1033.61 o 
   1  19   4       78.61      620.93    952.90 o 
 -21   1   5     6339.56     8685.36   1045.33 o 
 -19   1   5     4150.54     5614.17    833.85 o 
 -17   1   5      218.24      771.25    517.49 o 
 -15   1   5    17381.78    19612.93   1352.26 o 
 -13   1   5    32828.06    32994.42   1710.51 o 
 -11   1   5     6361.92     7454.49    734.05 o 
  -9   1   5     1809.88     1700.89    347.09 o 
  -7   1   5    27712.44    25795.79   1103.83 o 
  -5   1   5    86862.84    76831.35   2635.92 o 
  -3   1   5    20839.37    24626.62    936.62 o 
  -1   1   5   266017.75   315114.91   8873.96 o 
   1   1   5   430467.66   507002.75  15959.36 o 
   3   1   5   150371.05   173635.53   5022.65 o 
   5   1   5    42024.48    43652.87   1301.52 o 
   7   1   5    16034.55    18395.35    788.10 o 
   9   1   5    31359.43    31652.81   1348.19 o 
  11   1   5    35460.96    36688.20   1657.22 o 
  13   1   5     2300.16     2098.94    473.88 o 
  15   1   5     3564.13     4935.04    641.77 o 
  17   1   5     8380.75    10911.75   2794.24 o 
  19   1   5      269.76      776.09   1271.76 o 
 -22   2   5    46158.41    41093.07   2913.12 o 
 -20   2   5    10129.71    12272.09   1832.36 o 
 -18   2   5    14627.01    15053.44   1334.82 o 
 -16   2   5     1036.43      299.93    432.30 o 
 -14   2   5       58.71      -74.06    483.64 o 
 -12   2   5    68630.43    68152.05   2982.39 o 
 -10   2   5   496533.19   497494.06  15948.58 o 
  -8   2   5      254.60      700.53    234.07 o 
  -6   2   5   103524.41    99754.98   3386.30 o 
  -4   2   5   206470.89   216632.94   6943.64 o 
  -2   2   5     5353.48     5096.07    350.99 o 
   0   2   5     2852.65     3958.84    267.19 o 
   2   2   5   416230.44   440891.72  13936.60 o 
   4   2   5      929.32     1212.10    156.03 o 
   6   2   5     1640.31     1715.10    226.31 o 
   8   2   5    75017.36    73328.63   2151.01 o 
  10   2   5    23378.28    24589.86   1031.72 o 
  12   2   5    11289.93    13291.88    999.22 o 
  14   2   5    15245.83    15344.79    999.80 o 
  16   2   5     5234.00     4217.65   1150.33 o 
  18   2   5      118.80      102.29    750.61 o 
  20   2   5      245.62      336.68    890.44 o 
 -21   3   5      872.88     1602.30    887.81 o 
 -19   3   5      273.93     1073.69    577.42 o 
 -17   3   5     2263.96     2759.41   1617.32 o 
 -15   3   5     2679.25     2984.62    566.35 o 
 -13   3   5        8.80      287.82    666.39 o 
 -11   3   5    45770.22    47292.45   1986.99 o 
  -9   3   5   175065.34   172112.88   5766.82 o 
  -7   3   5    13360.49    10545.69    667.58 o 
  -5   3   5     7937.99     9469.09    590.35 o 
  -3   3   5     8965.11     9840.84    613.76 o 
  -1   3   5      955.66     1759.44    292.64 o 
   1   3   5   135492.30   115966.02   3380.61 o 
   3   3   5    34725.56    32761.87   1102.96 o 
   5   3   5    96481.91   108204.42   2958.06 o 
   7   3   5       41.11      702.72    209.20 o 
   9   3   5   172073.00   174241.33   4749.66 o 
  11   3   5    76028.91    77295.16   2364.43 o 
  13   3   5     5749.38     6758.40    669.04 o 
  15   3   5     1402.88     1401.22    715.88 o 
  17   3   5     5847.42     5707.92   2662.49 o 
  19   3   5      472.15      408.53   1897.73 o 
 -20   4   5     1802.22     1629.28   1538.32 o 
 -18   4   5     4660.53     4003.65   1155.30 o 
 -16   4   5   119242.31   113966.74   4319.13 o 
 -14   4   5    44333.42    40648.74   1943.18 o 
 -12   4   5      707.09      696.14    398.76 o 
 -10   4   5   104788.98   105268.91   3741.63 o 
  -8   4   5    13562.55    11608.31    850.10 o 
  -6   4   5    97119.81    81248.27   3240.55 o 
  -4   4   5    13856.83    14919.98    970.15 o 
  -2   4   5   307572.00   314968.09   9905.17 o 
   0   4   5    24762.41    26845.82    918.75 o 
   2   4   5   452125.59   444468.72  12517.07 o 
   4   4   5   135055.53   122179.83   3898.55 o 
   6   4   5    56319.51    56171.05   1683.92 o 
   8   4   5    28360.15    30050.33   1061.91 o 
  10   4   5   200734.33   200694.50   5438.71 o 
  12   4   5    14916.77    17133.72   1014.47 o 
  14   4   5    55836.60    56676.55   2437.85 o 
  16   4   5    23518.87    25295.67   2448.31 o 
  18   4   5     3966.73     3222.58    976.55 o 
  20   4   5    10101.64    12076.05   3025.04 o 
 -21   5   5      572.31      930.71    963.34 o 
 -19   5   5     7000.34     8854.19   2158.32 o 
 -17   5   5     8612.40     9336.94   1909.06 o 
 -15   5   5    16918.56    17617.15   1522.68 o 
 -13   5   5    35492.43    32750.58   1836.21 o 
 -11   5   5     2443.89     1649.72    453.39 o 
  -9   5   5    18109.21    17606.55    979.58 o 
  -7   5   5    24821.48    25521.80   1127.38 o 
  -5   5   5    36486.93    34174.30   1588.36 o 
  -3   5   5   297504.91   272453.38  10024.98 o 
  -1   5   5   852569.75   899093.69  25106.70 o 
   1   5   5   173810.80   160708.11   4670.40 o 
   3   5   5   132496.89   114139.93   3402.11 o 
   5   5   5    15804.32    20575.18    864.24 o 
   7   5   5    38988.29    42580.64   1380.58 o 
   9   5   5      693.79     1313.51    300.97 o 
  11   5   5     1768.04     2412.72    393.65 o 
  13   5   5    15536.51    17955.74   1273.68 o 
  15   5   5    39072.61    36202.93   2375.31 o 
  17   5   5     9057.71     8854.46   1453.93 o 
  19   5   5      804.41     -414.82    765.23 o 
 -20   6   5      143.64      949.90    745.62 o 
 -18   6   5     5632.27     4452.94    928.76 o 
 -16   6   5     9158.13     6222.76    940.00 o 
 -14   6   5    40233.20    42109.50   2482.65 o 
 -12   6   5   139758.81   131235.22   4651.23 o 
 -10   6   5       10.86      107.19    299.98 o 
  -8   6   5      973.58      401.96    247.00 o 
  -6   6   5    12029.04    11945.81    687.73 o 
  -4   6   5    51478.31    45775.27   2013.51 o 
  -2   6   5    44878.79    45038.82   1956.84 o 
   0   6   5    24235.71    21514.05   1128.33 o 
   2   6   5    45168.18    41213.29   2029.29 o 
   4   6   5    58908.87    55885.29   1849.21 o 
   6   6   5    44312.30    43998.82   1559.16 o 
   8   6   5    60068.44    57325.24   2317.58 o 
  10   6   5     5842.02     6730.25    535.12 o 
  12   6   5    37568.45    36755.40   2228.75 o 
  14   6   5    39262.71    40012.66   2446.61 o 
  16   6   5    22642.26    23290.55   2064.39 o 
  18   6   5    11781.37    11751.05   4574.38 o 
 -19   7   5     1616.73     1961.23    818.28 o 
 -17   7   5    13262.30    13471.13   1469.54 o 
 -15   7   5     5044.04     2969.04    726.28 o 
 -13   7   5    78650.78    69574.63   3264.30 o 
 -11   7   5     2470.15     2802.68    575.52 o 
  -9   7   5    26893.61    30578.92   1733.94 o 
  -7   7   5    10808.63    12722.58    959.11 o 
  -5   7   5     7697.04     7955.65   1028.63 o 
  -3   7   5     2408.67     4625.27    522.63 o 
  -1   7   5    20426.15    22181.38   1208.24 o 
   1   7   5    24933.74    24927.33   1083.24 o 
   3   7   5     8438.00     7687.45    604.72 o 
   5   7   5    52439.67    53126.59   1844.05 o 
   7   7   5    42525.49    44312.84   1631.81 o 
   9   7   5     4764.58     5051.25    694.05 o 
  11   7   5     3761.54     3869.67    802.60 o 
  13   7   5      421.73      -38.65    500.95 o 
  15   7   5       11.44      242.27   1173.97 o 
  17   7   5    11573.05    10995.99   1686.17 o 
  19   7   5     1900.34     4854.79   1954.38 o 
 -20   8   5      283.69      499.93   1013.01 o 
 -18   8   5      920.16      519.13    767.43 o 
 -16   8   5     1905.12     2084.75    752.19 o 
 -14   8   5     2870.26     2979.82    707.68 o 
 -12   8   5     2161.29     1202.11    506.42 o 
 -10   8   5      436.73      769.64    396.95 o 
  -8   8   5    82113.09    77681.24   3791.77 o 
  -6   8   5   102706.90    90680.17   3745.10 o 
  -4   8   5     3979.02     5253.44    650.43 o 
  -2   8   5     6946.25     6787.56    534.69 o 
   0   8   5     8006.73    11315.49   1184.78 o 
   2   8   5       42.47      535.97    262.43 o 
   4   8   5    49064.21    46479.71   1832.35 o 
   6   8   5      433.01      191.37    303.57 o 
   8   8   5    76260.68    68227.05   2632.70 o 
  10   8   5     3443.12     3267.91    552.76 o 
  12   8   5     8048.01    11441.56   1396.96 o 
  14   8   5    14821.40    12874.02   1346.17 o 
  16   8   5     2371.70     2481.55    992.99 o 
  18   8   5     4284.09     2399.07   1492.69 o 
 -19   9   5    23640.19    19969.41   1920.59 o 
 -17   9   5     2246.88     1677.62   1316.72 o 
 -15   9   5    21719.08    22152.44   1924.73 o 
 -13   9   5    21899.83    25443.98   1852.42 o 
 -11   9   5    28552.74    29367.35   1886.99 o 
  -9   9   5    23298.13    20559.23   1446.84 o 
  -7   9   5        2.82     -101.36    339.35 o 
  -5   9   5     9911.11     9675.41    869.80 o 
  -3   9   5    66504.98    67414.97   2426.37 o 
  -1   9   5     7287.89     8241.94    601.78 o 
   1   9   5     9078.77    10865.39    736.74 o 
   3   9   5     3567.91     3521.14    482.71 o 
   5   9   5    14680.71    16605.32   1017.83 o 
   7   9   5    39131.77    38927.43   1696.11 o 
   9   9   5    17954.63    18391.36   1182.70 o 
  11   9   5     7252.45     9042.85   2362.41 o 
  13   9   5     5426.45     6907.64   1193.08 o 
  15   9   5    15339.19    15701.80   1870.17 o 
  17   9   5     6256.10     6484.10   1369.74 o 
 -18  10   5     2749.73     2737.89    930.95 o 
 -16  10   5     5621.86     5260.44    994.86 o 
 -14  10   5     1294.47     1779.37    675.10 o 
 -12  10   5     2520.35     1112.69    783.67 o 
 -10  10   5    33401.88    32286.10   2317.47 o 
  -8  10   5     5357.41     6078.59    799.22 o 
  -6  10   5   104728.38   100499.99   4187.43 o 
  -4  10   5     6597.16     6303.70    894.90 o 
  -2  10   5    13830.85    13772.05   1049.65 o 
   0  10   5      518.90      361.92    289.81 o 
   2  10   5    98484.70    90371.51   3239.59 o 
   4  10   5      150.80      847.84    361.15 o 
   6  10   5     2344.59     2947.88    523.51 o 
   8  10   5    33669.00    34613.04   1675.55 o 
  10  10   5     1758.58     2086.32    621.52 o 
  12  10   5     4458.95     5305.12   1270.35 o 
  14  10   5      109.65     1342.95    811.73 o 
  16  10   5     6446.94     5643.47   1743.36 o 
 -17  11   5     2037.40     3009.80    978.89 o 
 -15  11   5     6892.54     6941.29   1116.23 o 
 -13  11   5     5289.82     4638.85   1085.70 o 
 -11  11   5     2117.06     1411.43    552.99 o 
  -9  11   5      909.47      390.45    448.26 o 
  -7  11   5    53272.00    51808.51   2501.14 o 
  -5  11   5     8377.29     8278.80   1429.26 o 
  -3  11   5    52888.29    50171.48   2862.85 o 
  -1  11   5    28093.79    30326.07   1701.55 o 
   1  11   5     1514.66     2672.59    469.52 o 
   3  11   5     7065.83     5897.31    604.31 o 
   5  11   5    18182.99    20531.97   1660.65 o 
   7  11   5    26602.66    27700.91   1514.46 o 
   9  11   5      187.95     -108.66    546.43 o 
  11  11   5      896.21      783.90    669.06 o 
  13  11   5      281.35       52.93    706.20 o 
  15  11   5    10581.55    12397.60   3076.02 o 
 -16  12   5    11091.89    12098.34   2987.32 o 
 -14  12   5     2372.80     1272.66    688.06 o 
 -12  12   5    20160.12    18108.82   1885.08 o 
 -10  12   5     5464.86     7087.54   1222.88 o 
  -8  12   5    28274.81    28291.58   2109.94 o 
  -6  12   5    73240.21    71314.99   3236.87 o 
  -4  12   5    32296.33    29447.59   1764.03 o 
  -2  12   5      868.19     1363.07    473.31 o 
   0  12   5    10951.94    10873.03   1022.94 o 
   2  12   5     2000.13     1551.89    836.45 o 
   4  12   5    31662.90    34684.29   1618.89 o 
   6  12   5      842.02     4740.62    720.21 o 
   8  12   5    97234.17   100552.77   4616.18 o 
  10  12   5     2266.64     2342.42    981.44 o 
  12  12   5     1009.65     -113.14    736.56 o 
  14  12   5      538.83      670.25   1989.79 o 
 -15  13   5     1367.28     1056.98    749.11 o 
 -13  13   5    10602.84    11688.78   1294.46 o 
 -11  13   5    30896.80    29332.36   2047.99 o 
  -9  13   5      464.06      279.55    536.56 o 
  -7  13   5     5513.94     5094.77    775.93 o 
  -5  13   5    59276.71    61387.18   2894.43 o 
  -3  13   5     8914.79    12133.88   1120.17 o 
  -1  13   5     2058.88     1454.00    586.39 o 
   1  13   5     2406.96     2009.92    769.01 o 
   3  13   5     2040.62     2527.01    697.21 o 
   5  13   5    40130.78    42577.24   2282.20 o 
   7  13   5    59577.70    57420.25   3325.11 o 
   9  13   5        3.84      632.85   1259.02 o 
  11  13   5     1673.97     1096.10   1188.21 o 
  13  13   5    11440.75    12413.99   1674.92 o 
 -14  14   5      739.53      406.89    704.39 o 
 -12  14   5    29349.26    26209.28   1992.66 o 
 -10  14   5      712.45     1152.45    638.83 o 
  -8  14   5       66.05      379.81    488.48 o 
  -6  14   5     5802.06     4987.48    874.67 o 
  -4  14   5    40832.50    39295.84   2162.19 o 
  -2  14   5    17431.88    18263.49   1522.14 o 
   0  14   5    18634.66    17934.16   1380.17 o 
   2  14   5     1145.05     2294.49    703.86 o 
   4  14   5     9146.78     8786.02   1233.12 o 
   6  14   5      321.15      852.48    611.80 o 
   8  14   5     9357.48     9328.51   1468.62 o 
  10  14   5      180.05     1123.05    771.06 o 
  12  14   5     5667.53     4991.36   1166.07 o 
 -13  15   5      876.06     -178.43    683.64 o 
 -11  15   5     7588.45     8175.03   1151.34 o 
  -9  15   5       72.19      468.58    584.84 o 
  -7  15   5      154.88     -330.92    513.45 o 
  -5  15   5     6264.95     6605.17    993.39 o 
  -3  15   5      556.82     1636.39    537.87 o 
  -1  15   5    23599.13    23770.44   2220.74 o 
   1  15   5    34650.07    35476.66   3397.51 o 
   3  15   5     1619.22      743.27    943.20 o 
   5  15   5     6756.19     5912.72   1063.99 o 
   7  15   5     1961.77     2359.42   1271.76 o 
   9  15   5     2083.38     1843.92   1132.97 o 
  11  15   5    15777.10    11930.21   2319.76 o 
 -12  16   5     3108.50     3606.79    908.90 o 
 -10  16   5     4689.85     5865.21   1025.71 o 
  -8  16   5      302.22      811.32    613.61 o 
  -6  16   5     1874.39      583.07    574.05 o 
  -4  16   5        0.46      279.93    685.97 o 
  -2  16   5      690.85     1260.75    733.58 o 
   0  16   5     7596.54     6754.80   1183.67 o 
   2  16   5    13219.13    14510.20   2537.86 o 
   4  16   5     2116.31     3233.27   1380.81 o 
   6  16   5      243.22     -524.70    643.98 o 
   8  16   5      453.30     1087.65   1215.11 o 
  10  16   5     3703.65     3549.04   1515.35 o 
  -9  17   5    13649.18    15452.35   2331.63 o 
  -7  17   5        2.47     1245.82    889.71 o 
  -5  17   5     4453.91     2528.27   1149.97 o 
  -3  17   5    17088.14    16192.35   1966.09 o 
  -1  17   5     8390.16     8848.87   1475.05 o 
   1  17   5     1252.89     2040.56    897.30 o 
   3  17   5      580.86     -530.42    706.15 o 
   5  17   5     3812.66     4627.31   2178.14 o 
   7  17   5     1023.98     1169.80   1220.78 o 
   9  17   5     2977.71      685.45   1257.60 o 
  -8  18   5     1448.89     1149.73   1032.39 o 
  -6  18   5     3975.95     5703.57   2047.85 o 
  -4  18   5      251.48     2795.94    984.66 o 
  -2  18   5     4792.35     4165.63   2117.24 o 
   0  18   5     3539.24     3926.67   1095.00 o 
   2  18   5     4690.81     3689.96   1791.51 o 
   4  18   5     4909.36     7820.27   1392.42 o 
   6  18   5      537.29      -25.49   1246.27 o 
  -3  19   5     7743.93     4805.39   1580.50 o 
  -1  19   5      181.95     2097.54   1037.24 o 
   1  19   5     6642.78     7486.26   3703.41 o 
 -22   0   6    30771.49    28729.70   2780.24 o 
 -20   0   6      488.24      511.86    811.45 o 
 -18   0   6      167.39      683.78    752.05 o 
 -16   0   6    52133.12    47969.86   3305.78 o 
 -14   0   6    23394.36    23089.21   4007.89 o 
 -12   0   6   112502.48   107956.19   6967.79 o 
 -10   0   6    12305.48    10538.63   1100.83 o 
  -8   0   6    25252.29    21107.24   1464.13 o 
  -6   0   6   266126.38   270953.84  12313.95 o 
  -4   0   6  2524983.75  2780858.25 122450.71 o 
  -2   0   6     4491.42     8320.52    647.90 o 
   0   0   6   283086.50   279632.13  18167.24 o 
   2   0   6     7241.96     3443.74    960.20 o 
   4   0   6    34597.20    32097.99   1390.41 o 
   6   0   6    91822.33    98932.07   3902.99 o 
   8   0   6    53532.42    51511.09   2796.52 o 
  10   0   6   152121.86   141621.67   6675.43 o 
  12   0   6    55492.21    51779.24   2474.18 o 
  14   0   6     6646.18     8031.96   1153.80 o 
  16   0   6     9975.96    11402.20   1853.83 o 
  18   0   6       12.78     -872.39   1093.32 o 
  20   0   6      301.06     1991.20   1608.82 o 
 -21   1   6    21277.07    20761.07   2041.27 o 
 -19   1   6      460.65     1276.67    528.64 o 
 -17   1   6    17165.01    20997.54   2498.95 o 
 -15   1   6    13696.10    13874.52   1114.41 o 
 -13   1   6     3306.07     3811.79    615.19 o 
 -11   1   6    92136.66    83833.83   3123.53 o 
  -9   1   6   146689.97   137777.61   4699.53 o 
  -7   1   6    11985.37    14148.09    836.48 o 
  -5   1   6    49817.24    47333.94   1726.66 o 
  -3   1   6   172241.19   178511.23   5744.95 o 
  -1   1   6     3630.11     3564.04    256.35 o 
   1   1   6    37132.04    37730.57   1354.34 o 
   3   1   6    51059.06    43564.56   1407.66 o 
   5   1   6      772.48      397.84    148.27 o 
   7   1   6    96893.05    94082.15   2651.23 o 
   9   1   6    43195.98    41782.95   1404.75 o 
  11   1   6     3289.31     3906.17    448.73 o 
  13   1   6     7427.70     8246.86    784.20 o 
  15   1   6    11693.55    12406.23   1275.54 o 
  17   1   6     8851.21     7754.07   1031.20 o 
  19   1   6     7182.18    10356.68   1786.92 o 
 -22   2   6     4923.38     7498.21   2256.35 o 
 -20   2   6      428.18     -193.17    558.20 o 
 -18   2   6     6290.46     5803.20    814.78 o 
 -16   2   6     3139.26     4401.39    735.07 o 
 -14   2   6    22784.56    22365.11   1403.07 o 
 -12   2   6      958.37     1112.56    405.92 o 
 -10   2   6   178234.97   175605.13   5949.83 o 
  -8   2   6     1113.47      914.25    245.03 o 
  -6   2   6    30763.46    36357.19   1397.59 o 
  -4   2   6   104539.24   120671.52   3978.20 o 
  -2   2   6   112265.78   106608.12   3123.28 o 
   0   2   6    30952.13    25772.01    863.61 o 
   2   2   6    43762.02    59274.91   2059.22 o 
   4   2   6     9995.31     8192.91    492.13 o 
   6   2   6     6705.80     6704.95    416.69 o 
   8   2   6    81349.82    84167.18   2445.13 o 
  10   2   6     2545.80     3465.91    445.88 o 
  12   2   6     6494.55     6642.98    628.67 o 
  14   2   6     3596.73     3562.99    797.62 o 
  16   2   6     6405.57     7090.80    987.11 o 
  18   2   6        1.61     1218.51   1062.16 o 
  20   2   6     3591.68     5398.50   1618.74 o 
 -21   3   6     8142.77     9967.91   1380.96 o 
 -19   3   6     9503.91    10716.10   1131.90 o 
 -17   3   6      874.91     1048.29    491.83 o 
 -15   3   6    24834.05    23214.58   1440.25 o 
 -13   3   6     9592.10     8850.23    847.01 o 
 -11   3   6   311722.06   294110.34  12143.46 o 
  -9   3   6   354879.31   347576.25  11243.61 o 
  -7   3   6    11252.75    11231.06    696.67 o 
  -5   3   6    12466.06    11181.73    485.05 o 
  -3   3   6     2991.18     4174.54    351.35 o 
  -1   3   6    97107.70    94335.16   2785.71 o 
   1   3   6   317903.50   333423.88   9428.97 o 
   3   3   6     5525.23     5208.71    329.73 o 
   5   3   6    27307.88    27984.99    930.22 o 
   7   3   6   238903.09   228173.27   6034.74 o 
   9   3   6     1261.12     2166.76    373.72 o 
  11   3   6   151975.72   155659.77   4825.25 o 
  13   3   6    40092.07    42146.30   1917.81 o 
  15   3   6    21764.25    24970.61   1824.09 o 
  17   3   6     3588.83     2764.93   1100.33 o 
  19   3   6    41430.52    32774.67   5091.30 o 
 -20   4   6      408.67      131.27    740.31 o 
 -18   4   6       63.06     -595.16    595.16 o 
 -16   4   6      679.47     1798.00    611.60 o 
 -14   4   6     1142.37      591.12    413.65 o 
 -12   4   6     4471.61     4962.17    643.17 o 
 -10   4   6    25243.42    26721.39   1337.83 o 
  -8   4   6     8534.71     9713.62   1303.56 o 
  -6   4   6     8312.87     7546.75    522.29 o 
  -4   4   6      398.03       99.41    152.87 o 
  -2   4   6    79842.72    83619.63   4760.62 o 
   0   4   6   208549.58   227884.30   7289.40 o 
   2   4   6   267880.19   291745.09   8292.69 o 
   4   4   6    10262.77    11019.05    556.81 o 
   6   4   6    82357.05    78134.54   2359.02 o 
   8   4   6     4610.40     5999.29    473.75 o 
  10   4   6    29493.96    31209.21   1171.99 o 
  12   4   6     3750.92     5006.93    567.92 o 
  14   4   6    16560.17    18687.52   1354.38 o 
  16   4   6     4584.92     6473.66   1317.50 o 
  18   4   6      789.26     1192.50   1050.83 o 
 -21   5   6      783.03     1406.74   1051.46 o 
 -19   5   6    25594.95    23381.42   2446.28 o 
 -17   5   6     3626.95     5252.85   1488.41 o 
 -15   5   6     3296.91     3455.92    707.44 o 
 -13   5   6    81825.38    74752.88   3341.29 o 
 -11   5   6     2479.58     2654.81    465.81 o 
  -9   5   6   143252.41   134018.38   4597.37 o 
  -7   5   6     6387.75     5406.26    665.16 o 
  -5   5   6    24313.01    22140.39   1167.09 o 
  -3   5   6    18041.06    19384.92   1144.72 o 
  -1   5   6   367034.41   351399.28   9958.28 o 
   1   5   6    69916.41    67894.77   2105.04 o 
   3   5   6     7594.35     8295.13    494.78 o 
   5   5   6   278391.00   276375.81   8838.53 o 
   7   5   6     2938.23     3819.84    449.47 o 
   9   5   6     1641.54     1492.57    319.02 o 
  11   5   6    11616.89    12047.03    840.58 o 
  13   5   6   134759.30   138357.88   4981.14 o 
  15   5   6     6028.91     7876.91   1142.93 o 
  17   5   6    25502.25    22761.23   2457.81 o 
  19   5   6     5534.08     9505.77   1677.22 o 
 -20   6   6      784.02     1117.71    783.09 o 
 -18   6   6     3520.54     2832.40   1405.33 o 
 -16   6   6        3.91     1256.90    614.29 o 
 -14   6   6   146309.83   136750.59   7640.30 o 
 -12   6   6    41094.25    41897.32   2185.27 o 
 -10   6   6    25035.71    20091.67   1214.57 o 
  -8   6   6    10978.59    10711.89    705.35 o 
  -6   6   6    15488.77    14844.54   1466.13 o 
  -4   6   6    18846.51    19986.37   1125.21 o 
  -2   6   6    63206.63    71301.30   3359.04 o 
   0   6   6      362.85      610.77    177.33 o 
   2   6   6       64.13      248.27    182.93 o 
   4   6   6   190021.50   191043.98   6140.24 o 
   6   6   6    30123.74    33324.37   1268.98 o 
   8   6   6     2199.91     2698.16    361.11 o 
  10   6   6     5426.37     6209.77    728.33 o 
  12   6   6     6918.16     6899.81    782.97 o 
  14   6   6    35145.48    35272.30   2946.17 o 
  16   6   6    15451.65    21883.10   2354.35 o 
  18   6   6     6346.15     9781.49   1680.09 o 
 -19   7   6     7883.31    10723.30   1406.84 o 
 -17   7   6     1139.49     1753.50    708.66 o 
 -15   7   6     5101.17     3886.10    764.21 o 
 -13   7   6    19590.88    18348.61   1565.57 o 
 -11   7   6     9950.57     9553.72   2185.11 o 
  -9   7   6    87657.29    81238.66   4047.35 o 
  -7   7   6   103433.41   100663.31   3489.42 o 
  -5   7   6     8123.58     7597.14    722.21 o 
  -3   7   6     3278.69     3295.96    468.38 o 
  -1   7   6    29044.23    32073.00   1290.23 o 
   1   7   6    18963.68    20760.54    875.66 o 
   3   7   6   259031.39   251211.86   7261.81 o 
   5   7   6   247848.52   241797.59   7073.57 o 
   7   7   6    10373.64    10659.52    714.06 o 
   9   7   6     9001.43     9100.75    660.40 o 
  11   7   6        9.84      -98.35    491.46 o 
  13   7   6    12915.45    11672.55   1197.55 o 
  15   7   6      199.47      647.65    751.29 o 
  17   7   6     7559.05     5446.28   1307.48 o 
 -20   8   6     5054.65     5405.77   1194.19 o 
 -18   8   6     2859.73     1335.75   1013.83 o 
 -16   8   6     9329.62     8476.79   1137.14 o 
 -14   8   6    13009.89    10990.58   1222.22 o 
 -12   8   6    22315.82    24255.36   1687.98 o 
 -10   8   6     2055.57     2823.15    586.35 o 
  -8   8   6     9426.48    12184.63   1061.44 o 
  -6   8   6      733.42     1635.20    471.12 o 
  -4   8   6   160589.81   148535.33   5786.07 o 
  -2   8   6     8438.38     8646.21   1050.68 o 
   0   8   6    26634.34    23385.20   1073.48 o 
   2   8   6    72291.77    66647.85   2445.49 o 
   4   8   6    12815.74    15822.72   1025.53 o 
   6   8   6    18339.21    19396.79   1104.01 o 
   8   8   6     1986.48     2013.06    437.95 o 
  10   8   6     4975.43     3659.86    728.29 o 
  12   8   6       34.09      361.24    617.90 o 
  14   8   6     4750.06     4712.58    863.16 o 
  16   8   6     3369.20     3500.89   1557.84 o 
  18   8   6     2775.40     3407.42   1645.64 o 
 -19   9   6      379.62     2050.39   1327.95 o 
 -17   9   6     1863.20     1345.91    970.83 o 
 -15   9   6      283.67     1424.49    632.19 o 
 -13   9   6    25513.17    24141.06   1779.97 o 
 -11   9   6      115.85     1051.92    623.14 o 
  -9   9   6   118283.15   108231.12   5397.41 o 
  -7   9   6    48530.84    42771.37   2096.79 o 
  -5   9   6     7744.02     7673.16    778.85 o 
  -3   9   6     1153.94     1600.51    449.35 o 
  -1   9   6    76095.90    67175.53   2460.64 o 
   1   9   6    21402.72    21713.20   1086.19 o 
   3   9   6     6522.28     8140.22    836.05 o 
   5   9   6     1006.46     1057.06    365.16 o 
   7   9   6     3697.69     4593.52   1042.51 o 
   9   9   6     9096.64    10079.51   1054.03 o 
  11   9   6     2123.07     1035.71    560.77 o 
  13   9   6    10564.02    11082.66   1276.49 o 
  15   9   6     3940.79     2830.09   1012.60 o 
  17   9   6      693.93      776.09   1334.08 o 
 -18  10   6    43929.47    39567.84   2810.99 o 
 -16  10   6      626.84     -303.06    606.19 o 
 -14  10   6     3799.61     3688.37    807.71 o 
 -12  10   6     8538.76     8896.26   1037.88 o 
 -10  10   6    27977.28    28433.93   1849.01 o 
  -8  10   6     6905.17     5215.18   1027.30 o 
  -6  10   6    10863.33    12907.38   1096.47 o 
  -4  10   6    15483.16    15230.21   1462.79 o 
  -2  10   6     4299.63     4063.50    590.18 o 
   0  10   6    13884.63    12781.65   1282.08 o 
   2  10   6    23081.16    25265.05   1265.73 o 
   4  10   6    25163.24    24219.26   1303.38 o 
   6  10   6    15420.88    16034.94   1061.17 o 
   8  10   6     5776.77     6938.74    729.70 o 
  10  10   6       28.15      431.58    512.59 o 
  12  10   6        3.81      370.06    640.34 o 
  14  10   6    14399.79    16496.92   3992.32 o 
  16  10   6     9611.28     9294.50   1594.90 o 
 -17  11   6     3438.06     3522.98   1095.02 o 
 -15  11   6     3882.59     3382.17    839.46 o 
 -13  11   6       54.65     -453.15    462.50 o 
 -11  11   6    12818.80     9903.86   1100.42 o 
  -9  11   6       14.45      496.19    446.75 o 
  -7  11   6   150747.77   138165.06   5626.78 o 
  -5  11   6    10559.12     9304.28   1578.30 o 
  -3  11   6      161.55      680.60    398.97 o 
  -1  11   6    34943.98    34349.33   3442.83 o 
   1  11   6     4558.36     5562.99    697.57 o 
   3  11   6    33878.04    33042.16   1507.52 o 
   5  11   6    83410.92    82379.49   3106.16 o 
   7  11   6     2341.23     3055.63    804.16 o 
   9  11   6      383.07     -257.77    482.26 o 
  11  11   6    26160.81    28100.48   4359.12 o 
  13  11   6      346.87      500.63    731.79 o 
  15  11   6      587.93     2092.42   1004.15 o 
 -16  12   6      507.18     2801.30    812.58 o 
 -14  12   6      454.43      622.26    623.95 o 
 -12  12   6    14730.42    14654.59   1676.47 o 
 -10  12   6      875.10      460.17    526.85 o 
  -8  12   6     6166.29     8528.23   1096.94 o 
  -6  12   6    68098.21    63820.92   2983.00 o 
  -4  12   6     2546.04     4331.59    688.50 o 
  -2  12   6    20561.35    21347.16   1763.62 o 
   0  12   6     9447.67     9870.89   1268.43 o 
   2  12   6    12184.11    13766.36   1153.49 o 
   4  12   6    13253.86    14835.23   1484.86 o 
   6  12   6    87594.20    89812.34   3400.11 o 
   8  12   6    10946.58    12682.03   1564.61 o 
  10  12   6     1302.65     2378.31    819.23 o 
  12  12   6      722.68      998.83    812.57 o 
  14  12   6     2246.23     2512.22   1029.26 o 
 -15  13   6       71.21      925.64    750.61 o 
 -13  13   6    23389.11    21639.38   1780.58 o 
 -11  13   6     2580.78     2516.86    687.99 o 
  -9  13   6      263.02      839.81    535.60 o 
  -7  13   6     3176.28     2608.89    925.36 o 
  -5  13   6    41558.11    43573.98   2251.40 o 
  -3  13   6    22330.37    24281.79   2023.69 o 
  -1  13   6    33401.75    31041.17   1855.05 o 
   1  13   6     8035.10     6830.57    832.93 o 
   3  13   6    33717.12    35817.98   2646.64 o 
   5  13   6   121771.69   109573.46   5632.38 o 
   7  13   6        8.30     3051.23    859.04 o 
   9  13   6     3864.08     3080.87   1470.03 o 
  11  13   6     2133.14     2653.92    927.21 o 
  13  13   6    32038.89    39029.24   3210.83 o 
 -14  14   6     2318.06      826.49    687.61 o 
 -12  14   6      670.15     1644.39    720.62 o 
 -10  14   6       25.25     -100.33    526.17 o 
  -8  14   6    14203.97    16377.52   1450.65 o 
  -6  14   6     8698.36     9468.35   1058.17 o 
  -4  14   6    20978.94    21007.60   1646.86 o 
  -2  14   6    18384.84    15389.41   1323.39 o 
   0  14   6    54113.74    49846.10   2469.99 o 
   2  14   6     7400.06     8258.23   1203.51 o 
   4  14   6       79.07      703.76    583.01 o 
   6  14   6     3392.84     2838.94    783.50 o 
   8  14   6     6933.93     6186.04   1560.67 o 
  10  14   6    12656.01    16591.26   1948.46 o 
  12  14   6    12125.85    12838.82   2009.61 o 
 -13  15   6       39.23       72.91    684.80 o 
 -11  15   6       56.08      948.31    674.11 o 
  -9  15   6     1419.49      750.90    632.00 o 
  -7  15   6      324.10      -98.49    543.86 o 
  -5  15   6     5615.70     5774.05    858.48 o 
  -3  15   6      544.83      403.51    498.05 o 
  -1  15   6      250.09      913.62    672.38 o 
   1  15   6    37357.92    42548.88   2955.63 o 
   3  15   6    20827.28    17876.80   4095.70 o 
   5  15   6      852.63      779.99    658.93 o 
   7  15   6     1928.56      795.91    903.55 o 
   9  15   6     1446.82     1147.14   1104.65 o 
  11  15   6      201.37       33.99   1135.81 o 
 -12  16   6     1750.61      408.38    756.85 o 
 -10  16   6    23185.30    23735.15   2100.82 o 
  -8  16   6      923.99      -85.58    606.42 o 
  -6  16   6     3491.29     2928.38    755.75 o 
  -4  16   6      337.13     1138.45    785.38 o 
  -2  16   6        8.77      267.40    718.01 o 
   0  16   6    21428.97    18027.09   1956.17 o 
   2  16   6    13950.54    15960.03   1825.44 o 
   4  16   6     5095.50     4612.69   1491.28 o 
   6  16   6     4286.62     4925.60   1594.66 o 
   8  16   6      329.16     -354.05   1135.81 o 
  10  16   6       39.08      135.96   1033.84 o 
  -9  17   6       52.63     1236.09    745.25 o 
  -7  17   6       34.93     -136.71    611.87 o 
  -5  17   6      890.54      490.27    808.54 o 
  -3  17   6      428.12      420.61    775.03 o 
  -1  17   6     8730.82     8513.41   2375.00 o 
   1  17   6     6408.79     5714.21   1225.53 o 
   3  17   6      190.46      401.24    695.06 o 
   5  17   6     8437.11     5630.88   1639.98 o 
   7  17   6     3412.45     4571.55   1637.15 o 
  -6  18   6      121.40      237.24    874.14 o 
  -4  18   6     3159.62     4230.99   1136.54 o 
  -2  18   6      111.68     1186.74    886.59 o 
   0  18   6     2273.86     2477.25    994.92 o 
   2  18   6      220.37     2007.10    934.80 o 
   4  18   6        7.93       49.34   1025.34 o 
  -1  19   6      612.09     1348.61   1079.16 o 
 -21   1   7    15134.12    13604.69   1394.51 o 
 -19   1   7       30.13     -457.64    457.64 o 
 -17   1   7   107264.48    99099.95   3898.44 o 
 -15   1   7    52193.55    48906.40   2343.39 o 
 -13   1   7    99818.20    98399.12   3689.70 o 
 -11   1   7     8349.71     9163.91    764.76 o 
  -9   1   7    21277.75    27661.72   1298.20 o 
  -7   1   7   160916.33   181888.28   5990.11 o 
  -5   1   7   121506.98   107939.58   3623.04 o 
  -3   1   7   137220.30   129708.34   4255.28 o 
  -1   1   7   144974.45   169070.45   4858.04 o 
   1   1   7    54408.53    47013.09   1667.27 o 
   3   1   7    30059.21    29519.79   1030.19 o 
   5   1   7     6330.37     8247.09    424.31 o 
   7   1   7   136683.70   135455.72   3718.11 o 
   9   1   7    14301.87    15801.36    807.66 o 
  11   1   7    25399.94    24947.26   1549.83 o 
  13   1   7    13331.45    12183.52    993.59 o 
  15   1   7     8756.09     6666.73   1253.46 o 
  17   1   7    24998.72    28463.42   2462.88 o 
  19   1   7      535.66     1100.36    983.19 o 
 -22   2   7    36553.11    37228.78   2793.04 o 
 -20   2   7     2831.69     2474.97    799.91 o 
 -18   2   7     8911.09     9869.44   1012.46 o 
 -16   2   7    23448.63    23508.28   1547.15 o 
 -14   2   7    24479.44    23168.86   2240.65 o 
 -12   2   7    11333.38    13065.46   1534.33 o 
 -10   2   7   142816.22   147005.70   5046.73 o 
  -8   2   7     5380.18     5577.40    619.37 o 
  -6   2   7    40210.06    36350.34   1410.62 o 
  -4   2   7   355733.59   359676.81  11430.41 o 
  -2   2   7    27379.78    24930.45    889.01 o 
   0   2   7    38315.29    42533.62   1357.69 o 
   2   2   7    74855.70    75614.48   2600.03 o 
   4   2   7    33186.17    40101.02   1372.46 o 
   6   2   7   125486.75   120445.99   3675.67 o 
   8   2   7   376663.34   386296.50  10070.36 o 
  10   2   7    19582.60    19338.08    934.32 o 
  12   2   7     8156.71     8749.49    871.55 o 
  14   2   7    19201.86    19966.54   1333.41 o 
  16   2   7     1920.20     1098.95   1172.33 o 
  18   2   7    23307.94    22809.88   2010.11 o 
 -21   3   7      872.70     1547.76    857.01 o 
 -19   3   7     4404.58     3589.72   1053.07 o 
 -17   3   7     1225.17     1383.36    513.19 o 
 -15   3   7     1481.08     2203.57    499.34 o 
 -13   3   7     1101.90      898.93    425.76 o 
 -11   3   7    95667.20    90965.37   3779.60 o 
  -9   3   7    67660.09    68072.98   3221.96 o 
  -7   3   7    71713.62    75511.83   2688.93 o 
  -5   3   7    19549.01    17866.84   1050.28 o 
  -3   3   7       87.59      279.86    120.91 o 
  -1   3   7      745.91      459.42    178.10 o 
   1   3   7    36658.52    32811.53   1087.50 o 
   3   3   7      621.30     1085.29    180.66 o 
   5   3   7     6351.23     6712.57    393.94 o 
   7   3   7    40601.50    41319.42   1338.72 o 
   9   3   7    48822.31    47740.96   1555.00 o 
  11   3   7      718.74      426.86    344.50 o 
  13   3   7     8329.96     9195.10    976.69 o 
  15   3   7     7498.49     7565.89   1018.65 o 
  17   3   7     1387.30      967.89    617.94 o 
  19   3   7     5764.10     8637.37   1638.72 o 
 -20   4   7      152.94      527.75    714.03 o 
 -18   4   7     4582.09     3719.27    926.58 o 
 -16   4   7    24906.29    25393.64   2432.52 o 
 -14   4   7    15485.30    15186.72   1109.46 o 
 -12   4   7    18215.15    19482.26   1502.03 o 
 -10   4   7    87760.19    90096.02   3966.85 o 
  -8   4   7     3080.67     4309.29    543.04 o 
  -6   4   7    18343.83    19727.81    923.56 o 
  -4   4   7    74762.78    75503.48   2978.04 o 
  -2   4   7    66438.95    64715.77   1996.96 o 
   0   4   7     9399.98     7282.89    417.43 o 
   2   4   7   623069.44   613867.56  17241.80 o 
   4   4   7    51013.30    52757.63   1710.30 o 
   6   4   7     2032.20     2418.72    449.65 o 
   8   4   7     2179.20     2455.34    324.17 o 
  10   4   7   107291.48   102978.72   3330.86 o 
  12   4   7     1792.83     1972.40    486.43 o 
  14   4   7     2922.32     3000.91    677.11 o 
  16   4   7    21167.63    21294.93   2844.85 o 
  18   4   7    14600.17    11153.45   1930.30 o 
 -21   5   7      349.39       42.38    942.83 o 
 -19   5   7      407.81      171.75    771.02 o 
 -17   5   7     6458.42     5329.89    942.08 o 
 -15   5   7     1776.11     1843.71    637.21 o 
 -13   5   7      207.14      260.82    384.94 o 
 -11   5   7    17225.10    16123.77   1166.38 o 
  -9   5   7       35.09      471.65    430.09 o 
  -7   5   7     2106.75     2391.38    314.74 o 
  -5   5   7    17333.51    16733.45    872.27 o 
  -3   5   7     5639.65     7523.52   1714.79 o 
  -1   5   7   106520.27   102105.13   3064.19 o 
   1   5   7      974.77      618.48    179.54 o 
   3   5   7    62535.55    56096.64   1828.14 o 
   5   5   7    52877.90    57144.41   1884.05 o 
   7   5   7   100188.95   103720.36   2944.64 o 
   9   5   7    21642.35    21996.84    971.92 o 
  11   5   7     1380.06     1264.08    391.69 o 
  13   5   7     7822.49     8505.84    909.51 o 
  15   5   7    84082.13    79573.89   3756.09 o 
  17   5   7    19686.70    19238.61   2262.49 o 
  19   5   7       22.68     -510.74   1029.69 o 
 -20   6   7     4503.18     3049.38    992.97 o 
 -18   6   7     2497.79     2044.76    977.99 o 
 -16   6   7       32.51     -132.35    514.91 o 
 -14   6   7    81406.52    78014.47   3642.75 o 
 -12   6   7    62684.74    53241.29   3219.89 o 
 -10   6   7      242.01      603.58    322.21 o 
  -8   6   7    15513.10    15955.96    908.80 o 
  -6   6   7      512.32      750.79    337.86 o 
  -4   6   7    66624.05    64665.36   2738.67 o 
  -2   6   7    68379.31    66031.62   2070.80 o 
   0   6   7     8406.81     9232.21    518.21 o 
   2   6   7     6395.13     6284.31    747.11 o 
   4   6   7   282221.06   277383.06   7990.97 o 
   6   6   7   136194.20   136769.30   5036.40 o 
   8   6   7     2614.33     3224.50    392.25 o 
  10   6   7    19784.69    21076.78   1147.15 o 
  12   6   7    22264.71    22400.59   1432.51 o 
  14   6   7     6262.34     6942.35    987.32 o 
  16   6   7    46157.60    50545.81   3771.95 o 
  18   6   7     3445.49     7497.44   2924.49 o 
 -19   7   7     3364.63     2513.53    866.62 o 
 -17   7   7    27426.75    29851.66   2272.40 o 
 -15   7   7     2626.40     1997.05   1002.80 o 
 -13   7   7    92988.34    91011.22   4077.77 o 
 -11   7   7      548.35      -64.37    362.15 o 
  -9   7   7    44782.25    44019.49   2173.78 o 
  -7   7   7   104968.95    99976.38   4116.79 o 
  -5   7   7    28938.51    29120.02   1779.24 o 
  -3   7   7     1167.23     1255.62    357.24 o 
  -1   7   7      462.89      869.18    194.44 o 
   1   7   7   241278.36   264009.16   7596.61 o 
   3   7   7    58299.48    55763.52   2332.09 o 
   5   7   7   156678.89   151272.56   5737.45 o 
   7   7   7     3917.10     5708.55    601.77 o 
   9   7   7     1015.96     1108.15    490.93 o 
  11   7   7     6284.77     6291.03    766.55 o 
  13   7   7      145.49     -265.71    480.62 o 
  15   7   7    16666.85    15885.56   2687.98 o 
  17   7   7      249.69      761.91    895.60 o 
 -20   8   7     6112.78     6659.70   2204.60 o 
 -18   8   7      261.10      392.84    721.81 o 
 -16   8   7      623.04      614.60    654.94 o 
 -14   8   7    25200.76    26184.32   2863.75 o 
 -12   8   7   102178.48    92600.87   4091.48 o 
 -10   8   7    47465.66    49339.74   3389.76 o 
  -8   8   7   333887.50   330574.84  12425.10 o 
  -6   8   7   128253.43   124504.70   4995.56 o 
  -4   8   7     5663.47     5949.44    850.85 o 
  -2   8   7      423.04      923.60    195.33 o 
   0   8   7     5320.76     4110.16    602.61 o 
   2   8   7    71725.23    75790.13   2448.96 o 
   4   8   7   103651.06   101839.55   3203.11 o 
   6   8   7        0.82      627.48    304.24 o 
   8   8   7     5345.57     5253.21    645.27 o 
  10   8   7    40592.34    41262.23   2496.36 o 
  12   8   7     2833.87     2730.48    691.12 o 
  14   8   7      297.19      463.20    633.51 o 
  16   8   7       44.24     -222.50    803.19 o 
  18   8   7      234.18       70.81   1385.06 o 
 -19   9   7    55922.02    46284.41   3135.15 o 
 -17   9   7      137.36      789.34    911.08 o 
 -15   9   7     1908.65     1804.49   1627.58 o 
 -13   9   7    23652.75    23197.84   1745.53 o 
 -11   9   7     1886.64     1725.21    509.19 o 
  -9   9   7     3358.36     4956.90    701.53 o 
  -7   9   7   143515.50   145736.09   8385.43 o 
  -5   9   7     6627.42     8589.45   1080.51 o 
  -3   9   7    52652.74    46703.15   2194.24 o 
  -1   9   7   227601.48   227487.70   8157.93 o 
   1   9   7    15498.65    19259.99   1014.66 o 
   3   9   7    80480.20    77090.42   3627.51 o 
   5   9   7    12043.76    12258.59    876.06 o 
   7   9   7    26991.86    28595.12   1444.80 o 
   9   9   7     8521.77     9657.38   1050.59 o 
  11   9   7     7825.93     6919.31    931.44 o 
  13   9   7    11954.89    10981.62   1297.10 o 
  15   9   7      437.20      548.13    913.44 o 
  17   9   7     3087.17     2438.73   1475.70 o 
 -18  10   7     3952.63     5247.12   1368.28 o 
 -16  10   7      774.81      953.99    783.24 o 
 -14  10   7       66.69      270.32    584.45 o 
 -12  10   7    25125.67    22258.59   2369.66 o 
 -10  10   7     1857.47     1890.19    577.16 o 
  -8  10   7    20003.45    21485.20   1537.11 o 
  -6  10   7    34305.74    33718.93   3028.57 o 
  -4  10   7     2801.05     3275.64    572.94 o 
  -2  10   7     2581.73     5424.36    868.14 o 
   0  10   7      729.96     2000.90    604.59 o 
   2  10   7    24253.71    21696.21   2466.04 o 
   4  10   7     1288.07     1463.24    403.62 o 
   6  10   7     6577.31     7148.19   1331.96 o 
   8  10   7      341.47     -201.39    471.09 o 
  10  10   7    24551.58    32127.04   2426.40 o 
  12  10   7    19079.81    22253.52   2121.94 o 
  14  10   7      427.48     2177.73   1611.66 o 
  16  10   7     2549.48     3036.37   1523.85 o 
 -17  11   7     3813.89     1663.20    842.14 o 
 -15  11   7      612.68      497.60    645.23 o 
 -13  11   7     2878.33     2688.88    693.86 o 
 -11  11   7     2618.13     2039.52    635.42 o 
  -9  11   7      185.70      982.73    733.07 o 
  -7  11   7    43015.62    42154.81   2177.83 o 
  -5  11   7     1969.30     2367.04    546.12 o 
  -3  11   7       57.03      374.92    448.88 o 
  -1  11   7    25525.47    27871.84   1625.14 o 
   1  11   7     4156.01     4551.88    658.71 o 
   3  11   7    24974.12    28045.77   1426.16 o 
   5  11   7     4335.23     5855.35    674.16 o 
   7  11   7     3102.36     3855.32    800.38 o 
   9  11   7    11356.87    15233.75   1546.64 o 
  11  11   7     4084.55     5152.74   1506.86 o 
  13  11   7     5736.02     6041.13   1603.16 o 
  15  11   7    11129.19    11821.25   1767.84 o 
 -16  12   7      155.50      545.22    708.11 o 
 -14  12   7      372.56       32.37    588.05 o 
 -12  12   7     1738.63     2197.02    697.34 o 
 -10  12   7     2724.31     3061.28    932.12 o 
  -8  12   7    92875.54    83150.74   3732.49 o 
  -6  12   7    44332.35    42862.27   2221.16 o 
  -4  12   7    43773.70    42251.57   2157.99 o 
  -2  12   7     1607.50     1879.93    501.67 o 
   0  12   7     4745.33     5568.43    731.09 o 
   2  12   7     9681.06     9907.77   1254.42 o 
   4  12   7    54482.49    54212.49   2242.16 o 
   6  12   7    10881.47    13901.23   1063.86 o 
   8  12   7       45.41     -347.66    561.90 o 
  10  12   7    45677.02    43428.43   3750.14 o 
  12  12   7     8289.43     7640.17   2244.70 o 
  14  12   7     2651.87     3409.08   1746.20 o 
 -15  13   7      657.22      550.03    685.94 o 
 -13  13   7      306.06     -498.78    831.78 o 
 -11  13   7      730.62     1158.71    631.72 o 
  -9  13   7    21156.91    20043.14   2878.94 o 
  -7  13   7        9.09       30.75    422.14 o 
  -5  13   7    13591.49    12313.54   1180.35 o 
  -3  13   7     1245.65      492.73    466.36 o 
  -1  13   7      292.42      424.88    414.80 o 
   1  13   7     3466.58     2516.12    594.11 o 
   3  13   7     7510.21     7725.39    949.65 o 
   5  13   7    36425.52    36294.20   5084.22 o 
   7  13   7     8802.32     9159.32   3321.03 o 
   9  13   7     4194.17     2831.50   2233.38 o 
  11  13   7      181.63      330.19    719.54 o 
  13  13   7     3143.32     3659.11   1108.74 o 
 -14  14   7     2893.27     4434.73   1114.45 o 
 -12  14   7      416.98      -71.39    643.71 o 
 -10  14   7     1640.53     1631.92    670.78 o 
  -8  14   7      258.02      618.85    907.61 o 
  -6  14   7     1572.52     1048.93    523.58 o 
  -4  14   7    10968.37    10543.74   1092.79 o 
  -2  14   7       66.91      464.58    597.50 o 
   0  14   7     8248.35     9689.48   1201.64 o 
   2  14   7     1989.02     1029.81    615.11 o 
   4  14   7    23281.92    25788.21   2189.71 o 
   6  14   7     9119.75     6834.67   1622.99 o 
   8  14   7      432.51      699.61   1016.84 o 
  10  14   7      149.33     1263.76    775.67 o 
  12  14   7    19138.56    22659.50   3755.81 o 
 -13  15   7     4161.13     6197.68   1047.71 o 
 -11  15   7     1703.71     1055.03    697.44 o 
  -9  15   7     3536.15     3439.57   1465.64 o 
  -7  15   7    25322.89    25483.08   1885.48 o 
  -5  15   7     1129.82     1151.53    896.30 o 
  -3  15   7     2586.20     2201.31    906.50 o 
  -1  15   7     9360.21     8310.36   1012.96 o 
   1  15   7    52572.96    56047.48   3417.12 o 
   3  15   7     3594.47     5417.23   1484.20 o 
   5  15   7       71.77     -184.11    815.74 o 
   7  15   7      142.33     -427.70    810.08 o 
   9  15   7    10364.03     9839.88   2033.69 o 
  11  15   7       13.95     -529.67   1084.82 o 
 -12  16   7    11310.88     9584.41   1298.23 o 
 -10  16   7     1614.34     2264.94    788.96 o 
  -8  16   7      247.18      408.74    648.03 o 
  -6  16   7     2354.41     2945.64    736.29 o 
  -4  16   7      108.70      440.68    659.21 o 
  -2  16   7       95.71      776.82   1033.84 o 
   0  16   7    14386.36    15117.97   1769.12 o 
   2  16   7    12715.36    14102.22   1658.86 o 
   4  16   7     7807.45     4332.05   1341.16 o 
   6  16   7    14570.88    15700.19   2631.33 o 
   8  16   7      217.54      246.42   1175.46 o 
  10  16   7       46.81     2322.60   1359.57 o 
  -9  17   7    11426.59    10038.18   1248.60 o 
  -7  17   7     3212.17     3745.15    856.28 o 
  -5  17   7      506.60     1514.71    924.23 o 
  -3  17   7     6825.16     6534.10   1349.66 o 
  -1  17   7     5242.17     7977.05   1342.08 o 
   1  17   7     6119.56     5934.25   1460.12 o 
   3  17   7     3146.62     3133.52    907.12 o 
   5  17   7       54.35     1470.03   1217.95 o 
   7  17   7    12923.60    11171.12   2376.41 o 
  -6  18   7    16298.73    12825.80   2322.60 o 
  -4  18   7        0.93     1920.60   1037.18 o 
  -2  18   7     1021.99     2360.82    991.01 o 
   0  18   7     1571.79     2504.18    967.85 o 
   2  18   7    16709.21    15035.08   5407.12 o 
   4  18   7       41.90     2036.52   1325.58 o 
 -22   0   8     2759.26     2075.02   1134.26 o 
 -20   0   8     7024.94     8004.40   2954.23 o 
 -18   0   8    33350.57    37984.52   3054.81 o 
 -16   0   8   289794.91   262820.06  23714.56 o 
 -14   0   8       40.00      152.13    502.52 o 
 -12   0   8    18083.79    16914.43   2384.91 o 
 -10   0   8       74.40       75.31    334.47 o 
  -8   0   8    16082.83    14631.80   1141.07 o 
  -6   0   8   402612.13   441300.97  19855.46 o 
  -4   0   8  1132226.50  1248483.63  55203.15 o 
  -2   0   8     3192.07     2423.09    418.56 o 
   0   0   8   127218.85   153710.20   7036.00 o 
   2   0   8   177861.09   185439.22   6865.77 o 
   4   0   8   102189.60    96768.54   3730.26 o 
   6   0   8     9314.91    13988.46    919.87 o 
   8   0   8    26126.83    28497.01   1500.28 o 
  10   0   8     9154.96     9335.06    918.28 o 
  12   0   8   167571.91   143784.59   7493.20 o 
  14   0   8    74330.57    70031.60   4097.66 o 
  16   0   8    19855.87    17654.19   1882.09 o 
  18   0   8     2344.59     1336.91   1430.38 o 
 -21   1   8    14264.03    12245.44   1252.25 o 
 -19   1   8      773.70      936.65    596.48 o 
 -17   1   8    13473.81    16644.47   1311.28 o 
 -15   1   8    16731.30    15700.93   1199.93 o 
 -13   1   8     2669.40     1676.64    476.02 o 
 -11   1   8     3546.02     3250.44    468.52 o 
  -9   1   8    17159.72    17979.62    962.39 o 
  -7   1   8      166.49      666.01    217.50 o 
  -5   1   8   450984.72   468044.59  14825.96 o 
  -3   1   8    99020.74   100613.89   3371.62 o 
  -1   1   8    12509.83    11575.15    514.63 o 
   1   1   8   102254.61    96080.73   3780.01 o 
   3   1   8    47066.97    40820.64   1366.58 o 
   5   1   8    17270.86    16090.95    630.47 o 
   7   1   8   297738.47   292580.81   7704.89 o 
   9   1   8    59475.33    54588.85   1751.86 o 
  11   1   8     3017.02     4179.07    569.44 o 
  13   1   8     3728.76     5095.25    663.41 o 
  15   1   8     2729.47     2014.13    542.05 o 
  17   1   8       10.81      198.36    611.42 o 
  19   1   8        0.05     -905.14    905.14 o 
 -22   2   8     4369.76     4287.12   1014.75 o 
 -20   2   8     9118.17     9433.15   1074.24 o 
 -18   2   8      479.37      310.56    526.04 o 
 -16   2   8    43841.48    42330.61   2149.39 o 
 -14   2   8       46.22      288.16    358.06 o 
 -12   2   8    62624.78    59964.76   2433.83 o 
 -10   2   8   203053.63   208671.50   6980.48 o 
  -8   2   8     8908.41     6931.21    557.29 o 
  -6   2   8      144.68      713.08    215.44 o 
  -4   2   8    17292.25    22798.65    986.81 o 
  -2   2   8   136381.78   119939.45   3544.38 o 
   0   2   8      646.41      422.66    170.29 o 
   2   2   8    55613.22    61521.19   2179.35 o 
   4   2   8    33028.23    32187.05   1167.18 o 
   6   2   8    38037.41    36142.14   1163.32 o 
   8   2   8   304270.78   307618.16   8112.31 o 
  10   2   8     5229.41     4622.62    646.07 o 
  12   2   8     4010.95     4204.97    592.55 o 
  14   2   8     2766.14     3452.16    615.11 o 
  16   2   8    25266.01    29731.49   4512.52 o 
  18   2   8      156.58      441.53    705.69 o 
 -21   3   8     8977.25     8988.84   2173.44 o 
 -19   3   8     4200.01     5182.67   1031.91 o 
 -17   3   8     8741.13     9552.28   1143.87 o 
 -15   3   8    12769.92    15260.49   1169.25 o 
 -13   3   8     2740.79     3248.59    618.15 o 
 -11   3   8     8030.62     7905.06    747.47 o 
  -9   3   8      824.97      856.50    291.49 o 
  -7   3   8    52737.34    55951.25   2090.88 o 
  -5   3   8    15435.10    15713.96    750.27 o 
  -3   3   8     1092.67     1388.95    223.87 o 
  -1   3   8    20884.32    20551.46    774.82 o 
   1   3   8    19978.41    21663.20    799.53 o 
   3   3   8   103111.27   101474.23   3458.48 o 
   5   3   8   133592.16   125749.29   3436.18 o 
   7   3   8   412533.94   398551.50  10376.01 o 
   9   3   8    14382.43    15565.80    917.24 o 
  11   3   8    26566.53    25265.81   1282.83 o 
  13   3   8     3971.87     4937.14    661.28 o 
  15   3   8     1537.48     1312.83    622.64 o 
  17   3   8     1633.74     2656.76    732.89 o 
  19   3   8    26760.27    29013.10   2997.25 o 
 -20   4   8     1980.08     2352.85    898.48 o 
 -18   4   8     3831.18     3490.01   1163.08 o 
 -16   4   8    14259.44    14294.06   1415.68 o 
 -14   4   8    12880.77    13680.35   1065.16 o 
 -12   4   8     4223.26     4341.34    597.22 o 
 -10   4   8     4926.38     5688.45    591.43 o 
  -8   4   8    59204.75    53988.76   2357.53 o 
  -6   4   8    84971.27    83038.55   2835.01 o 
  -4   4   8    33557.60    28847.91   1008.27 o 
  -2   4   8       44.57       36.42    149.59 o 
   0   4   8     1145.36     1722.53    227.70 o 
   2   4   8    20743.24    22066.40    838.86 o 
   4   4   8    54153.97    55612.67   1804.83 o 
   6   4   8    85928.35    80805.26   2336.45 o 
   8   4   8     1345.15     1227.01    372.83 o 
  10   4   8     3075.89     3613.15    504.49 o 
  12   4   8    31737.67    30634.23   1444.13 o 
  14   4   8       34.72     -184.83    495.06 o 
  16   4   8    10319.11    12167.95   1355.32 o 
  18   4   8    10528.35    12456.95   2203.76 o 
 -21   5   8       16.87     -194.98    904.08 o 
 -19   5   8     3759.16     5567.16   1251.76 o 
 -17   5   8    16208.57    16025.29   1561.77 o 
 -15   5   8        2.26     -634.77    767.16 o 
 -13   5   8    23119.99    20814.59   1877.64 o 
 -11   5   8     1870.20     1512.65    596.44 o 
  -9   5   8    15902.15    16890.61   1029.83 o 
  -7   5   8     1495.51     1409.56    270.21 o 
  -5   5   8     3960.96     5084.21    434.16 o 
  -3   5   8    43691.37    38443.03   2124.26 o 
  -1   5   8    42967.70    40310.28   1667.93 o 
   1   5   8   120327.86   119901.09   3672.12 o 
   3   5   8    30401.10    34265.38   1225.73 o 
   5   5   8    30719.52    31761.48   1187.63 o 
   7   5   8    27321.65    26933.20   1005.12 o 
   9   5   8     1646.45     1977.23    416.33 o 
  11   5   8     2824.73     2747.78    639.60 o 
  13   5   8    14782.10    17896.72   1558.54 o 
  15   5   8    30506.68    33141.84   2257.73 o 
  17   5   8    25848.70    29819.90   2331.29 o 
 -20   6   8      333.03      526.61    811.05 o 
 -18   6   8     1748.57      817.91    706.89 o 
 -16   6   8    11375.30    12913.45   1992.24 o 
 -14   6   8     1212.42     2002.07    601.88 o 
 -12   6   8    52378.51    49374.96   2483.22 o 
 -10   6   8    70784.27    75281.19   4478.51 o 
  -8   6   8    58065.36    56459.94   2149.70 o 
  -6   6   8        9.42      -51.90    267.93 o 
  -4   6   8   185972.34   191037.25   7081.19 o 
  -2   6   8      773.50     1633.84    235.71 o 
   0   6   8    33316.10    29453.70   1087.11 o 
   2   6   8    11814.02    14079.05    821.02 o 
   4   6   8   386284.34   405932.13  11591.61 o 
   6   6   8     2662.21     2914.05    452.11 o 
   8   6   8   166605.70   163008.23   5443.25 o 
  10   6   8      765.36      362.13    347.62 o 
  12   6   8     6625.23     7658.60   1213.31 o 
  14   6   8     2643.40     2755.91    764.82 o 
  16   6   8    13245.33    13923.51   3590.11 o 
  18   6   8     1633.65     2297.49   1135.35 o 
 -19   7   8     5023.44     3224.62   1055.85 o 
 -17   7   8        1.03     -262.31    596.11 o 
 -15   7   8      625.68      737.53    557.18 o 
 -13   7   8    11717.40    12695.17   1741.75 o 
 -11   7   8     2326.26     1966.00   1075.59 o 
  -9   7   8    51856.85    50183.46   2419.04 o 
  -7   7   8    36121.40    42624.38   2075.72 o 
  -5   7   8     4617.90     6366.92    691.92 o 
  -3   7   8    13685.51    15434.80    854.00 o 
  -1   7   8        1.19     -111.97    162.64 o 
   1   7   8     3045.50     5025.54    424.78 o 
   3   7   8    49088.18    47870.18   1669.40 o 
   5   7   8    53116.29    51539.91   1943.52 o 
   7   7   8     2176.27     2098.43    379.81 o 
   9   7   8    33433.12    33819.20   1475.54 o 
  11   7   8     7290.19     6450.25    799.36 o 
  13   7   8     4701.28     5174.65    744.25 o 
  15   7   8     3281.63     4384.06   1154.39 o 
  17   7   8     2448.09     2461.63   1686.71 o 
 -20   8   8    11683.11    13290.57   1723.66 o 
 -18   8   8     2338.64     2881.61   1074.43 o 
 -16   8   8     9272.47    10834.20   1290.54 o 
 -14   8   8    28736.35    25811.16   2025.73 o 
 -12   8   8       10.79      496.49    451.37 o 
 -10   8   8    17311.48    16248.80   1906.49 o 
  -8   8   8   113975.99   106423.64   4442.09 o 
  -6   8   8    11689.82    11487.48   1746.27 o 
  -4   8   8    31804.51    28293.38   1538.46 o 
  -2   8   8   220620.52   212775.39   6968.77 o 
   0   8   8     8681.99     9897.73    855.80 o 
   2   8   8       18.09      728.08    267.15 o 
   4   8   8   241289.11   225495.41   6628.80 o 
   6   8   8    18793.23    19080.28    970.81 o 
   8   8   8     1582.78     3154.77    541.67 o 
  10   8   8    45150.73    45494.05   3053.68 o 
  12   8   8     3109.99     2367.04    730.57 o 
  14   8   8    12363.29    12589.87   4578.63 o 
  16   8   8     1238.03     3281.49   1130.22 o 
 -19   9   8     3167.95     3557.87   1028.54 o 
 -17   9   8       87.89      950.75    675.18 o 
 -15   9   8     2910.79     4346.89    847.24 o 
 -13   9   8    48857.20    43236.53   2535.92 o 
 -11   9   8    15245.15    12594.39   1199.94 o 
  -9   9   8    43163.88    43948.05   2249.82 o 
  -7   9   8    10851.70    12158.58   1092.54 o 
  -5   9   8    14790.88    14127.72   1105.47 o 
  -3   9   8     7776.72     9821.54   1122.98 o 
  -1   9   8    15795.34    18189.60    967.35 o 
   1   9   8    12774.36    13223.12    834.45 o 
   3   9   8     3137.35     3119.78    475.68 o 
   5   9   8     1235.70     1221.33    471.83 o 
   7   9   8    21516.59    25039.25   1449.21 o 
   9   9   8    27156.28    27106.04   2055.49 o 
  11   9   8     2169.80     1685.31    614.37 o 
  13   9   8      629.10      718.22    651.25 o 
  15   9   8     4993.41     5829.15   1758.94 o 
  17   9   8     7023.78    13476.73   2869.26 o 
 -18  10   8    22597.18    20652.64   1966.36 o 
 -16  10   8     1060.17     1446.08    706.31 o 
 -14  10   8     8967.80     9024.56   1122.37 o 
 -12  10   8      436.85      714.77    535.99 o 
 -10  10   8    21187.02    24177.06   1722.30 o 
  -8  10   8     1642.62     1191.50    619.32 o 
  -6  10   8     2331.98     2063.30    559.82 o 
  -4  10   8    46637.25    44019.77   2153.02 o 
  -2  10   8   523510.63   505796.88  22911.37 o 
   0  10   8    99436.58    93511.63   3909.87 o 
   2  10   8    37054.57    33101.59   1499.20 o 
   4  10   8      482.14      342.37    325.75 o 
   6  10   8     1878.23     1990.20    435.53 o 
   8  10   8     4184.96     4812.22    806.34 o 
  10  10   8    49104.09    52212.95   2668.48 o 
  12  10   8      332.92     2339.99    682.27 o 
  14  10   8     8729.01    10372.07   1575.48 o 
  16  10   8     5462.02     5027.57   1866.57 o 
 -17  11   8     2101.84     1751.53    856.64 o 
 -15  11   8    38080.95    36474.49   2479.36 o 
 -13  11   8    11254.44    12745.22   1321.21 o 
 -11  11   8      185.87     -455.07    455.07 o 
  -9  11   8    34478.61    37383.77   2571.33 o 
  -7  11   8   198406.69   189773.89   7508.53 o 
  -5  11   8    25498.47    20833.05   1848.73 o 
  -3  11   8      605.17     1591.20    450.60 o 
  -1  11   8     8458.90     7956.20    848.96 o 
   1  11   8     1877.68     2768.63    584.48 o 
   3  11   8    11296.37     9946.49    816.45 o 
   5  11   8      177.74     -338.18    338.18 o 
   7  11   8     2707.08     1967.16   1025.79 o 
   9  11   8    22260.13    28466.94   2021.97 o 
  11  11   8    68762.91    75416.16   4395.87 o 
  13  11   8     3734.28     3750.35   1046.68 o 
  15  11   8      623.82      815.74   1334.08 o 
 -16  12   8      248.22      211.67    741.62 o 
 -14  12   8     2568.61     1903.21    711.12 o 
 -12  12   8      629.54     1390.92    627.37 o 
 -10  12   8       63.34      444.96    506.31 o 
  -8  12   8     9150.57     9973.19   1082.01 o 
  -6  12   8    13827.99    13925.49   1253.98 o 
  -4  12   8    10460.28    10861.77   1388.49 o 
  -2  12   8    15190.47    14265.42   1181.46 o 
   0  12   8     2923.14     3797.96    630.11 o 
   2  12   8    15972.43    15705.72   1269.34 o 
   4  12   8    12473.27    11943.01   1325.53 o 
   6  12   8    23414.86    23518.64   1691.61 o 
   8  12   8      597.87      962.64    572.56 o 
  10  12   8     2328.98     3615.18   2176.73 o 
  12  12   8     3467.65     2429.67    918.35 o 
  14  12   8     1701.17     1729.83   1011.58 o 
 -15  13   8       68.53      546.18    847.09 o 
 -13  13   8       69.81      216.96    624.92 o 
 -11  13   8      296.15       67.61    586.25 o 
  -9  13   8     1712.89     2366.00    650.73 o 
  -7  13   8     4328.33     4227.72    784.70 o 
  -5  13   8     1096.88      605.14    469.13 o 
  -3  13   8     1240.31     2791.71    662.02 o 
  -1  13   8     1803.72     1642.78    521.58 o 
   1  13   8     2689.53     3747.67    695.74 o 
   3  13   8     7797.76     7142.55    902.64 o 
   5  13   8    12992.94    12524.20   1181.07 o 
   7  13   8     1204.05     -300.24    821.41 o 
   9  13   8      151.34      406.85    654.00 o 
  11  13   8     1029.63     2976.35   2122.91 o 
  13  13   8    14995.44    15523.14   1921.11 o 
 -14  14   8     6090.18     3998.05    929.23 o 
 -12  14   8     1404.57     1740.81    757.26 o 
 -10  14   8      510.37      -79.30    581.49 o 
  -8  14   8    10107.06    10360.26   1155.73 o 
  -6  14   8       25.69     -428.17    428.17 o 
  -4  14   8     1659.01     1473.32    917.86 o 
  -2  14   8    15382.66    14614.18   1272.27 o 
   0  14   8     3421.95     3639.91    839.54 o 
   2  14   8      782.59      885.92    483.67 o 
   4  14   8     7583.92     8310.35   1205.69 o 
   6  14   8     2308.00     2761.62   1243.44 o 
   8  14   8     6980.37     9162.92   1957.21 o 
  10  14   8     6287.83     5177.69   1509.69 o 
  12  14   8    10099.72    11727.40   1727.94 o 
 -13  15   8      326.86      865.86   1088.67 o 
 -11  15   8     4173.32     4738.55    907.61 o 
  -9  15   8        3.12      315.72    604.98 o 
  -7  15   8        9.32      645.81    594.02 o 
  -5  15   8     6025.77     4586.05    796.91 o 
  -3  15   8    10465.15    11285.55   1184.70 o 
  -1  15   8    19472.22    15888.64   1395.93 o 
   1  15   8    41083.81    40410.62   2833.76 o 
   3  15   8     2393.87     3007.60   1055.08 o 
   5  15   8     2080.60     1050.83   1002.68 o 
   7  15   8      375.11      260.58    974.36 o 
   9  15   8       98.09     1659.81   1144.30 o 
  11  15   8     5681.86     6347.49   1889.23 o 
 -12  16   8    16647.27    16074.92   1620.70 o 
 -10  16   8    41513.91    36598.49   3219.95 o 
  -8  16   8      453.04     1579.81    881.09 o 
  -6  16   8     2862.51     4594.04    855.32 o 
  -4  16   8     4808.45     3749.06    808.81 o 
  -2  16   8    22127.60    18711.00   2032.49 o 
   0  16   8      272.50     2456.10    893.63 o 
   2  16   8     3835.16     3363.17   1419.05 o 
   4  16   8     3147.03     4177.84   1427.55 o 
   6  16   8     5314.22     8044.11   1872.24 o 
   8  16   8    12392.97    11856.57   2299.94 o 
  -9  17   8     1177.93     1526.17    775.99 o 
  -7  17   8     9171.00     5933.10    974.31 o 
  -5  17   8    15324.10    12946.62   1744.05 o 
  -3  17   8        8.69     1631.74    866.32 o 
  -1  17   8     1051.87     1974.49    863.24 o 
   1  17   8     1282.07     1861.15    821.50 o 
   3  17   8     9035.71     8769.22   1965.71 o 
   5  17   8     5676.55     2560.52   1251.94 o 
   7  17   8     4889.49     4050.38   1603.16 o 
  -6  18   8     7752.92     9127.54   1571.15 o 
  -4  18   8     8477.59     9519.59   2561.94 o 
  -2  18   8     1323.52     2825.31    994.92 o 
   0  18   8      465.55      190.38    771.72 o 
   2  18   8    10340.32     9355.48   4201.92 o 
   4  18   8     1057.89     2591.68   1348.24 o 
 -21   1   9     6043.92     7574.10   1053.59 o 
 -19   1   9    19457.99    19282.15   1484.76 o 
 -17   1   9    93601.70    94494.44   3768.08 o 
 -15   1   9    12840.09    13573.75   1106.71 o 
 -13   1   9    50430.16    43485.36   2008.55 o 
 -11   1   9    29490.32    26345.25   1328.23 o 
  -9   1   9     3722.03     3712.69    449.30 o 
  -7   1   9    46384.38    44219.01   1836.17 o 
  -5   1   9   681065.06   660049.63  29436.66 o 
  -3   1   9   113904.52   111166.41   3720.31 o 
  -1   1   9    73777.23    69753.33   2146.28 o 
   1   1   9   382010.25   346039.28   9786.88 o 
   3   1   9       40.60      -68.87    149.46 o 
   5   1   9   112820.64   108089.92   3316.66 o 
   7   1   9    20885.03    21299.39    855.24 o 
   9   1   9    10945.42    13470.79    859.15 o 
  11   1   9    14377.79    15196.41   1126.74 o 
  13   1   9   206765.11   182700.88   6438.31 o 
  15   1   9      534.86      323.73    457.80 o 
  17   1   9     2149.16      945.54    671.73 o 
  19   1   9    16833.74    16117.81   2285.02 o 
 -22   2   9      396.83      358.83    937.78 o 
 -20   2   9        5.84     1117.30    760.98 o 
 -18   2   9     2423.51     2958.94    646.74 o 
 -16   2   9    10762.07     8086.11    911.34 o 
 -14   2   9       60.71      359.09    515.53 o 
 -12   2   9    33164.97    31935.87   1609.96 o 
 -10   2   9    26116.06    25150.79   1928.49 o 
  -8   2   9     7337.76     6795.01    560.19 o 
  -6   2   9   113487.62   113056.68   3864.33 o 
  -4   2   9    38681.34    38800.69   1486.87 o 
  -2   2   9    50790.42    51201.53   1656.42 o 
   0   2   9   301493.22   304801.91   8653.48 o 
   2   2   9    53195.95    49166.28   1814.53 o 
   4   2   9     7497.98     9320.08    632.90 o 
   6   2   9    98232.25   101002.78   2832.12 o 
   8   2   9    71966.94    71778.34   2421.85 o 
  10   2   9    17451.87    18639.63   1070.38 o 
  12   2   9     8374.51     7323.10    793.48 o 
  14   2   9    19173.13    19070.05   1344.69 o 
  16   2   9      906.11     1230.65    631.25 o 
  18   2   9      923.93      496.50    719.69 o 
 -21   3   9     2254.93     5335.39   1048.92 o 
 -19   3   9    15929.93    14485.79   1574.30 o 
 -17   3   9     6742.74     6479.34    825.21 o 
 -15   3   9     4794.92     3976.11    633.68 o 
 -13   3   9    10092.17    10720.55   1442.34 o 
 -11   3   9   184038.41   179075.91   6131.77 o 
  -9   3   9      122.87       93.20    233.61 o 
  -7   3   9   116685.73   123973.72   4235.83 o 
  -5   3   9       68.85      430.81    322.97 o 
  -3   3   9      971.89     1895.12    236.47 o 
  -1   3   9      230.46      126.75    146.21 o 
   1   3   9     2326.66     2016.49    243.61 o 
   3   3   9    33227.20    32343.81   1324.84 o 
   5   3   9     7138.95     7461.96    541.47 o 
   7   3   9   128172.71   119978.95   3328.81 o 
   9   3   9    20799.55    20320.61   1250.03 o 
  11   3   9     9748.96     9427.27    877.29 o 
  13   3   9     4747.26     5748.39    740.37 o 
  15   3   9    10717.21    11012.10   2106.89 o 
  17   3   9      588.82      865.51    677.26 o 
  19   3   9    10420.08    11978.19   2065.84 o 
 -20   4   9     1239.64     1329.76    774.88 o 
 -18   4   9     6246.99     6939.25   1087.30 o 
 -16   4   9     4299.80     3698.03   1531.23 o 
 -14   4   9    14463.37    15241.22   1116.41 o 
 -12   4   9      122.04      -36.78    339.09 o 
 -10   4   9     4666.56     5586.26    840.14 o 
  -8   4   9     2432.86     2923.01    299.78 o 
  -6   4   9     2983.90     2272.69    334.40 o 
  -4   4   9    10200.62    10352.62    565.91 o 
  -2   4   9      998.36      858.54    199.16 o 
   0   4   9    27890.46    32415.42   1146.82 o 
   2   4   9      533.05      949.89    207.72 o 
   4   4   9    47963.56    46705.89   1565.83 o 
   6   4   9    10343.09    11802.59    595.91 o 
   8   4   9    56343.70    57713.04   2049.06 o 
  10   4   9     1772.58     1962.31    414.21 o 
  12   4   9      176.52      967.35    427.96 o 
  14   4   9       10.07     -274.34    510.51 o 
  16   4   9     3666.15     4435.52    938.57 o 
  18   4   9    19034.41    21762.81   2024.48 o 
 -21   5   9     4460.47     4521.91   1410.10 o 
 -19   5   9    12626.58    17669.11   3216.23 o 
 -17   5   9     1311.25     1847.51    673.42 o 
 -15   5   9    13523.35    12120.55   1256.60 o 
 -13   5   9    19123.42    17656.51   1732.97 o 
 -11   5   9    76350.95    73919.85   3718.28 o 
  -9   5   9    15691.06    18079.56   1048.73 o 
  -7   5   9      527.97      761.82    189.53 o 
  -5   5   9    69115.30    70763.89   2523.01 o 
  -3   5   9   112288.45   116691.85   3504.51 o 
  -1   5   9    43783.18    48305.56   1601.40 o 
   1   5   9    31066.89    32460.51   1165.96 o 
   3   5   9    20952.50    21371.40    880.86 o 
   5   5   9    20722.98    18808.23    852.90 o 
   7   5   9    20493.53    19562.51   1031.97 o 
   9   5   9    50212.38    46019.59   2959.43 o 
  11   5   9    20653.62    20577.35   1160.91 o 
  13   5   9     8070.52     8889.31   1076.82 o 
  15   5   9     2501.89     3641.29    851.78 o 
  17   5   9      878.43     1335.72    778.15 o 
 -20   6   9        0.03      537.14    862.13 o 
 -18   6   9      575.56     2232.76    797.39 o 
 -16   6   9     8530.42     7739.48   1075.14 o 
 -14   6   9      453.21      624.87    616.62 o 
 -12   6   9    20640.38    22875.97   1646.07 o 
 -10   6   9    32939.26    36443.77   2091.53 o 
  -8   6   9    29222.58    31837.12   1748.10 o 
  -6   6   9    20895.17    20571.05    993.53 o 
  -4   6   9      650.21     1863.04    524.52 o 
  -2   6   9    18093.19    18693.25   1048.08 o 
   0   6   9     9660.36    12189.92    845.68 o 
   2   6   9     2459.53     2361.90    323.02 o 
   4   6   9    26025.12    24934.83   1070.29 o 
   6   6   9    27911.27    27572.19   1120.04 o 
   8   6   9     2218.15     2939.80    466.90 o 
  10   6   9     6269.55     6670.26    655.38 o 
  12   6   9    34078.96    36641.17   1972.84 o 
  14   6   9     3593.13     1954.33    718.64 o 
  16   6   9     5157.85     5186.86    982.15 o 
  18   6   9      126.48      569.32   1083.53 o 
 -19   7   9    15077.83    17617.87   1784.31 o 
 -17   7   9     2258.82     1900.42    732.56 o 
 -15   7   9     8436.26     9642.67   1833.51 o 
 -13   7   9    32454.28    33235.11   2087.21 o 
 -11   7   9    29760.40    27348.06   1750.68 o 
  -9   7   9    23875.62    20871.19   1458.70 o 
  -7   7   9   111811.62   109463.27   4497.59 o 
  -5   7   9   231679.33   219191.33   8352.84 o 
  -3   7   9    96308.89    93289.04   3243.41 o 
  -1   7   9    23121.72    23929.54    959.39 o 
   1   7   9    92114.29    85871.96   2786.09 o 
   3   7   9   302580.38   299247.84   8653.78 o 
   5   7   9   278371.56   267867.78   7828.66 o 
   7   7   9     3784.11     3381.55    557.57 o 
   9   7   9    40531.03    41464.73   2029.51 o 
  11   7   9    16167.44    16483.17   1238.18 o 
  13   7   9    22951.57    21459.12   1738.95 o 
  15   7   9        2.97     -566.53    566.53 o 
  17   7   9     5471.60     5680.46   1408.44 o 
 -20   8   9     3232.13     1620.65    933.27 o 
 -18   8   9       34.41       43.33    832.98 o 
 -16   8   9     3754.41     1350.51    638.42 o 
 -14   8   9    40872.60    36974.02   2334.57 o 
 -12   8   9    83675.09    78474.41   5043.15 o 
 -10   8   9    13989.12    15150.16   1291.76 o 
  -8   8   9    51335.29    53143.05   2541.59 o 
  -6   8   9    14988.11    14325.34   1155.98 o 
  -4   8   9    18998.24    17066.46   3000.97 o 
  -2   8   9     9291.76    11699.43    849.88 o 
   0   8   9    36633.73    32735.29   1218.39 o 
   2   8   9     7106.98     6249.39    517.94 o 
   4   8   9    43597.30    46652.16   1701.31 o 
   6   8   9     1343.60     1232.12    426.71 o 
   8   8   9    81815.98    84229.38   6285.26 o 
  10   8   9    56290.64    60160.41   2231.62 o 
  12   8   9      596.45      860.72    497.49 o 
  14   8   9      212.80     -724.08    724.08 o 
  16   8   9     5494.84     8324.28   1587.03 o 
 -19   9   9    29994.32    30975.51   2498.90 o 
 -17   9   9     1021.26      -46.07    643.28 o 
 -15   9   9    14847.26    14506.96   1477.14 o 
 -13   9   9    52920.95    51785.11   2720.78 o 
 -11   9   9     8493.28     9147.71   1039.92 o 
  -9   9   9     3050.61     3611.13    822.55 o 
  -7   9   9    14005.56    12852.98   1125.72 o 
  -5   9   9     8411.88     7925.58    853.57 o 
  -3   9   9   257891.52   233794.53   8917.23 o 
  -1   9   9   390737.91   376447.16  13974.00 o 
   1   9   9     1946.25     2289.43    356.70 o 
   3   9   9     8817.03     7428.37    610.63 o 
   5   9   9    45102.43    43468.60   1627.13 o 
   7   9   9      411.57      158.25    374.73 o 
   9   9   9    82822.42    82693.93   3419.84 o 
  11   9   9    36374.89    38966.65   2308.14 o 
  13   9   9      901.26     1034.58    674.71 o 
  15   9   9    13405.25    11770.33   1845.59 o 
 -18  10   9      312.78     -568.57    707.23 o 
 -16  10   9    11060.41    11274.76   1875.71 o 
 -14  10   9    24375.07    22216.11   3065.98 o 
 -12  10   9     1169.55     1189.91    601.39 o 
 -10  10   9     5055.50     5275.60    809.60 o 
  -8  10   9     1475.39      984.18    470.97 o 
  -6  10   9     1478.01     2147.54    506.64 o 
  -4  10   9     2727.93     3341.36    604.88 o 
  -2  10   9     5260.90    12296.34   1085.14 o 
   0  10   9    64842.37    61014.39   2749.93 o 
   2  10   9       61.64      467.38    313.95 o 
   4  10   9        7.66      390.98    318.37 o 
   6  10   9     1820.37     1022.26    471.83 o 
   8  10   9     7050.99     7953.52    951.76 o 
  10  10   9     2701.65     3074.71    713.30 o 
  12  10   9     3408.35     4615.73    904.06 o 
  14  10   9     5054.40     8066.77   2141.32 o 
  16  10   9       11.61    -1118.81   1158.47 o 
 -17  11   9       80.17     -689.69    689.69 o 
 -15  11   9    14684.86    17209.64   1674.91 o 
 -13  11   9    16847.15    16528.23   2232.05 o 
 -11  11   9     4428.93     3929.17    771.84 o 
  -9  11   9     2906.34     2932.69    742.12 o 
  -7  11   9     2340.77     2304.87    570.19 o 
  -5  11   9     2171.88     2528.64    565.80 o 
  -3  11   9    18777.90    18388.29   1353.91 o 
  -1  11   9    16356.82    16916.53   1285.22 o 
   1  11   9     8070.14     9128.40    935.50 o 
   3  11   9      137.32     1410.14    477.75 o 
   5  11   9     3422.52     3306.73    687.56 o 
   7  11   9      127.11      395.26    498.30 o 
   9  11   9    24305.58    23676.48   1762.73 o 
  11  11   9    15668.11    15105.46   1760.32 o 
  13  11   9      354.26      482.30    835.99 o 
  15  11   9      711.94     1189.62   1419.05 o 
 -16  12   9     1571.47     1807.47    817.28 o 
 -14  12   9    26390.31    21683.95   1925.67 o 
 -12  12   9    26454.07    24104.67   1882.53 o 
 -10  12   9     3249.81     3888.65    741.46 o 
  -8  12   9      771.99      573.55    500.48 o 
  -6  12   9      915.60      458.32    633.44 o 
  -4  12   9     4178.82     5239.91    800.49 o 
  -2  12   9     7407.10     5055.19    897.03 o 
   0  12   9     2741.59     3054.32    625.31 o 
   2  12   9        5.76      -11.85    407.85 o 
   4  12   9     5501.71     6747.72   1317.66 o 
   6  12   9     2207.94      762.71    729.51 o 
   8  12   9      914.08     1036.58    567.32 o 
  10  12   9     8284.97    10087.54   3050.53 o 
  12  12   9      169.00     -243.52    720.09 o 
  14  12   9     7478.06     4794.05   1331.34 o 
 -15  13   9      183.29       81.20    668.57 o 
 -13  13   9      948.77      162.93    851.55 o 
 -11  13   9      560.06     -156.51    538.48 o 
  -9  13   9        4.55      602.33    531.80 o 
  -7  13   9     2635.42     2862.73   1011.23 o 
  -5  13   9      521.02      171.42    480.51 o 
  -3  13   9    56552.53    50938.08   2922.90 o 
  -1  13   9    27272.41    29831.99   2332.08 o 
   1  13   9       14.54      294.60    465.32 o 
   3  13   9       69.73     -101.74    413.35 o 
   5  13   9     4633.49     5142.91    981.91 o 
   7  13   9    11079.91     9406.52   1940.22 o 
   9  13   9    12545.37    12616.26   4819.39 o 
  11  13   9      372.64     2015.00    878.74 o 
  13  13   9     1543.91      292.60    915.37 o 
 -14  14   9     3952.94     4178.61   1047.00 o 
 -12  14   9     1171.26      887.91    691.64 o 
 -10  14   9     6107.78     5035.00    899.17 o 
  -8  14   9     6701.92     6339.94    895.38 o 
  -6  14   9      297.40      651.33    530.61 o 
  -4  14   9    21701.14    20039.13   1549.59 o 
  -2  14   9     4610.75     4129.11    707.92 o 
   0  14   9    25783.24    25159.77   1769.83 o 
   2  14   9     3988.57     2939.46    669.92 o 
   4  14   9     4049.38     4438.43   1322.75 o 
   6  14   9     8230.65    10944.53   2070.51 o 
   8  14   9      949.25     1679.63    954.53 o 
  10  14   9     4627.48     3478.23   1257.60 o 
  12  14   9    11460.87    10288.72   1628.73 o 
 -13  15   9    10353.14     9285.59   1503.26 o 
 -11  15   9     6341.50     6151.60    994.57 o 
  -9  15   9      140.25      -93.64    578.37 o 
  -7  15   9     3498.39     3498.58    788.32 o 
  -5  15   9    11236.20    13023.38   1982.17 o 
  -3  15   9      481.34     1893.72    641.34 o 
  -1  15   9       39.93     -145.76    439.38 o 
   1  15   9     5222.19     7019.77   1107.61 o 
   3  15   9     9458.80    12423.06   2424.56 o 
   5  15   9     9883.62    11326.91   2342.42 o 
   7  15   9     1166.82     -184.11    974.36 o 
   9  15   9     9550.65     8485.97   1962.88 o 
 -12  16   9      340.48      887.63    763.43 o 
 -10  16   9     8431.74     8361.71   1211.80 o 
  -8  16   9    10316.38    12559.62   1374.94 o 
  -6  16   9      815.53       21.03    729.98 o 
  -4  16   9    11620.38    11368.77   1239.16 o 
  -2  16   9      275.19     1209.61    933.28 o 
   0  16   9    20583.57    23460.58   3456.99 o 
   2  16   9      435.09     -132.20    610.87 o 
   4  16   9     2236.06     2682.32   1249.10 o 
   6  16   9     5121.46    13391.75   2495.38 o 
   8  16   9     2468.71     4203.33   1549.34 o 
  -9  17   9    11167.79    12112.04   1570.35 o 
  -7  17   9      288.88       82.94    633.21 o 
  -5  17   9     9411.79    10076.09   1195.81 o 
  -3  17   9      495.79      966.64   1115.98 o 
  -1  17   9     1310.16     3197.57    973.27 o 
   1  17   9     5787.20     5005.71   2154.07 o 
   3  17   9       41.97      980.02   1098.98 o 
   5  17   9     3380.88     2920.24   1427.55 o 
   7  17   9    35583.41    31694.95   4129.69 o 
  -6  18   9    27255.66    33248.91   4070.21 o 
  -4  18   9     5071.23     7112.76   1377.30 o 
  -2  18   9        9.28     1535.58    965.29 o 
   0  18   9     3153.15     2194.99   1598.91 o 
   2  18   9    26497.81    29494.14   4115.53 o 
 -22   0  10     3667.30     1242.05   2465.63 o 
 -20   0  10    11728.04    15887.65   4139.60 o 
 -18   0  10    32224.47    31425.72   3386.18 o 
 -16   0  10   113048.96   106130.87   8801.79 o 
 -14   0  10    33795.16    31536.29   2320.14 o 
 -12   0  10    14406.08    13426.27   1368.10 o 
 -10   0  10    34647.35    35160.78   2266.59 o 
  -8   0  10   532933.94   534046.00  24072.37 o 
  -6   0  10   104660.56   101273.22   4973.88 o 
  -4   0  10   209780.03   224065.09  10275.66 o 
  -2   0  10    12063.64    13707.54    972.88 o 
   0   0  10   537934.94   552498.06  24605.94 o 
   2   0  10   299450.19   274014.59  10079.17 o 
   4   0  10    14878.39    13415.25    962.89 o 
   6   0  10    13898.55    15494.92    950.62 o 
   8   0  10      624.77      414.16    473.67 o 
  10   0  10     6387.83     6142.99   1887.82 o 
  12   0  10   254296.83   225264.50  11023.61 o 
  14   0  10    56180.36    46899.22   3196.43 o 
  16   0  10    26459.14    25480.72   2428.06 o 
  18   0  10     3257.08     3087.35   1809.93 o 
 -21   1  10     1343.58     1404.98   1174.97 o 
 -19   1  10     3885.75     4901.41   1420.67 o 
 -17   1  10    11371.22    13630.31   1246.10 o 
 -15   1  10    10421.82     9162.84   1361.80 o 
 -13   1  10    30676.26    27605.71   1477.86 o 
 -11   1  10    86951.28    75252.97   3172.09 o 
  -9   1  10     2708.35     2521.35    386.39 o 
  -7   1  10   124131.12   128058.99   4369.62 o 
  -5   1  10   227351.20   239367.89   7771.42 o 
  -3   1  10    23024.01    22381.25    965.07 o 
  -1   1  10    51928.26    47409.75   1548.86 o 
   1   1  10    99599.97    90070.63   2715.42 o 
   3   1  10    34927.39    33124.95   1186.42 o 
   5   1  10     2434.54     3217.57    343.72 o 
   7   1  10     6793.63     7623.92    573.05 o 
   9   1  10     3224.85     3232.40    523.71 o 
  11   1  10      707.04     1534.49    436.98 o 
  13   1  10     3570.35     3146.74    627.59 o 
  15   1  10      579.43      976.37    506.94 o 
  17   1  10     3762.05     2463.06    812.76 o 
 -22   2  10     5460.60     2295.35    935.91 o 
 -20   2  10    10736.72    10337.40   1379.52 o 
 -18   2  10      202.02     -484.65    484.65 o 
 -16   2  10     8365.08     7545.00    862.93 o 
 -14   2  10      696.36      513.26    349.36 o 
 -12   2  10    80207.27    78553.67   3010.59 o 
 -10   2  10    46886.38    50480.05   2043.91 o 
  -8   2  10   242271.28   241328.19   7932.74 o 
  -6   2  10     4127.11     3985.45    425.69 o 
  -4   2  10     4735.29     5494.52    518.77 o 
  -2   2  10    35637.21    29738.42   1072.88 o 
   0   2  10    63140.15    64873.79   2035.67 o 
   2   2  10    55814.04    54863.47   2009.44 o 
   4   2  10     4725.95     5265.49    437.94 o 
   6   2  10   175998.09   177721.58   5326.40 o 
   8   2  10    89759.60    97387.93   3149.78 o 
  10   2  10    12082.01    12541.75   1009.34 o 
  12   2  10    15462.86    17714.46   1484.04 o 
  14   2  10       62.73     1202.52    492.73 o 
  16   2  10    24008.50    25022.99   1980.84 o 
  18   2  10     4572.62     4982.94   1668.52 o 
 -21   3  10      528.18      644.10    838.55 o 
 -19   3  10      610.83     2449.10    797.99 o 
 -17   3  10     2107.89     2010.75    681.68 o 
 -15   3  10     5247.80     5780.67    953.79 o 
 -13   3  10     9181.14     9412.65    854.61 o 
 -11   3  10   177527.94   173551.91   5961.73 o 
  -9   3  10    65144.10    62953.66   2406.27 o 
  -7   3  10     7368.32     6968.27    558.84 o 
  -5   3  10      880.84     1477.25    300.44 o 
  -3   3  10    38657.46    40360.91   1388.54 o 
  -1   3  10      822.91      797.82    192.84 o 
   1   3  10    34236.76    30953.70   1099.86 o 
   3   3  10    11046.04    12270.22    746.61 o 
   5   3  10    31977.55    35492.96   1656.32 o 
   7   3  10    18603.32    19940.80   1411.73 o 
   9   3  10      372.59      153.68    357.10 o 
  11   3  10      653.34      410.38    413.84 o 
  13   3  10     6019.42     6063.55   1340.54 o 
  15   3  10     1351.34     2513.88    761.67 o 
  17   3  10        4.35      153.46    665.80 o 
 -20   4  10     7903.62     9348.88   1533.74 o 
 -18   4  10        6.50      390.05    585.88 o 
 -16   4  10    12808.71    11895.10   2172.14 o 
 -14   4  10     9141.27    10433.22   1163.30 o 
 -12   4  10     1185.40     1157.54    405.77 o 
 -10   4  10     7350.73     7709.10    669.02 o 
  -8   4  10      420.59     1185.76    431.56 o 
  -6   4  10     7980.88     9618.18    540.78 o 
  -4   4  10    10360.68    11380.76    596.25 o 
  -2   4  10     2478.85     1771.21    251.42 o 
   0   4  10    28201.45    27762.19   1030.56 o 
   2   4  10   140044.63   134419.44   4001.12 o 
   4   4  10    57305.75    55294.26   1809.20 o 
   6   4  10     4619.67     5513.89    593.76 o 
   8   4  10     1690.39     1805.59    398.25 o 
  10   4  10    21718.45    23830.57   1842.09 o 
  12   4  10    11801.46    13484.47   1486.28 o 
  14   4  10     1896.51     1291.73    648.83 o 
  16   4  10     1066.92     1787.99    789.35 o 
  18   4  10     5823.42     4398.43   1049.46 o 
 -21   5  10     1786.86     1625.72   1077.17 o 
 -19   5  10     6757.40     7527.87   1676.80 o 
 -17   5  10    16727.06    19378.70   2223.34 o 
 -15   5  10     5585.98     4768.29    962.63 o 
 -13   5  10      135.53      244.23    478.31 o 
 -11   5  10     1131.40     2072.34    592.78 o 
  -9   5  10    37272.44    36673.54   1613.63 o 
  -7   5  10    15468.68    15032.84    696.57 o 
  -5   5  10     8907.82     9363.02    513.66 o 
  -3   5  10    34327.01    34964.28   1244.96 o 
  -1   5  10    82767.17    84503.91   2637.44 o 
   1   5  10        5.87      108.90    173.76 o 
   3   5  10    36163.29    35976.30   1282.07 o 
   5   5  10    45404.26    44530.70   1561.40 o 
   7   5  10    25441.56    26705.01   1228.99 o 
   9   5  10     2708.90     2531.08    451.66 o 
  11   5  10     1457.62      983.45    605.88 o 
  13   5  10     6682.96     6384.81    963.49 o 
  15   5  10     3414.93     5902.28   1090.76 o 
  17   5  10     2123.05     1511.75    953.53 o 
 -20   6  10     5124.29     4651.11   1155.58 o 
 -18   6  10     4427.38     3881.08   1000.90 o 
 -16   6  10      409.96      793.79    564.80 o 
 -14   6  10     1461.73      734.79    555.42 o 
 -12   6  10    17004.51    18277.13   1492.12 o 
 -10   6  10     1236.90     1156.71    480.12 o 
  -8   6  10   231811.84   221120.23   8523.22 o 
  -6   6  10    20713.62    19921.46   1034.31 o 
  -4   6  10    41023.31    35084.33   1468.16 o 
  -2   6  10    29013.43    27882.01   1332.61 o 
   0   6  10   251779.95   238777.98   8277.98 o 
   2   6  10     5111.80     5296.58    963.86 o 
   4   6  10    86341.81    88560.27   2790.96 o 
   6   6  10    78394.05    75422.80   2870.55 o 
   8   6  10    23962.84    23323.36   1211.42 o 
  10   6  10    21869.72    21494.53   1226.03 o 
  12   6  10     3304.22     4685.85    791.49 o 
  14   6  10      896.13     1326.52    666.02 o 
  16   6  10     1991.53     1961.69    786.78 o 
 -19   7  10     2155.54     2630.85    912.74 o 
 -17   7  10      460.45      608.75    669.34 o 
 -15   7  10      590.96     1427.12    764.52 o 
 -13   7  10    38449.80    35826.05   2206.08 o 
 -11   7  10    13040.47    11207.66   1115.89 o 
  -9   7  10    13242.59    15702.09   1451.83 o 
  -7   7  10    57239.97    57531.92   4713.17 o 
  -5   7  10    16554.89    16385.88    931.57 o 
  -3   7  10     3957.85     4189.29    496.23 o 
  -1   7  10    16743.78    17428.24    819.99 o 
   1   7  10    20027.29    17765.02    838.03 o 
   3   7  10    24512.76    23939.48   1046.72 o 
   5   7  10    41532.38    39011.06   1727.70 o 
   7   7  10      165.13      549.17    360.09 o 
   9   7  10    25177.03    26513.12   1356.08 o 
  11   7  10     2252.55     1690.47    552.66 o 
  13   7  10      893.01     2436.79    749.48 o 
  15   7  10     3090.79     3385.09    868.04 o 
  17   7  10     4294.18     3545.36   1232.19 o 
 -20   8  10     1854.86     1655.00   1322.34 o 
 -18   8  10     1244.44     1380.85    768.57 o 
 -16   8  10     2532.75     3074.72    801.35 o 
 -14   8  10    54498.13    53404.37   2997.10 o 
 -12   8  10    15852.47    15646.66   2970.27 o 
 -10   8  10    11640.14    13845.83   1264.86 o 
  -8   8  10   190581.11   178218.36   7055.95 o 
  -6   8  10     3557.68     3396.70    609.27 o 
  -4   8  10     4250.10     3579.61    458.33 o 
  -2   8  10    63542.35    63156.14   3673.72 o 
   0   8  10    24345.44    23391.34   1009.81 o 
   2   8  10      140.15      484.52    349.82 o 
   4   8  10   169934.28   165167.30   4990.69 o 
   6   8  10      511.20      889.23    371.30 o 
   8   8  10     2524.90     3061.40    724.44 o 
  10   8  10    79830.16    81994.57   2865.91 o 
  12   8  10      998.19      482.40    558.27 o 
  14   8  10     1224.10     1437.05    747.03 o 
  16   8  10    22536.98    21352.34   2978.30 o 
 -19   9  10        0.16      595.68    856.17 o 
 -17   9  10      276.19       77.73    725.99 o 
 -15   9  10      754.53     1966.12    681.74 o 
 -13   9  10    42908.87    41857.15   2517.98 o 
 -11   9  10    11299.62    10909.59   1502.35 o 
  -9   9  10    22912.32    21920.99   1852.81 o 
  -7   9  10     9468.86     9884.95    999.69 o 
  -5   9  10    23365.76    22106.32   2023.06 o 
  -3   9  10    60121.64    61488.06   2921.84 o 
  -1   9  10     2191.87     6004.19    607.16 o 
   1   9  10    44992.75    43233.21   1577.10 o 
   3   9  10    27921.57    29668.20   1245.29 o 
   5   9  10    29003.49    30210.91   1487.18 o 
   7   9  10     4679.25     4686.45    722.40 o 
   9   9  10    38411.84    38137.48   1635.80 o 
  11   9  10     1407.97     1677.04    534.83 o 
  13   9  10      304.91      611.15    807.13 o 
  15   9  10     1872.17      688.65    967.92 o 
 -18  10  10      759.70      678.96    775.66 o 
 -16  10  10      865.24     2379.77   1216.26 o 
 -14  10  10    54514.97    48572.42   2875.51 o 
 -12  10  10     8763.31     8278.84   1039.75 o 
 -10  10  10    20679.56    21818.51   1665.10 o 
  -8  10  10     7572.89     7740.05    941.86 o 
  -6  10  10     7796.69     6471.47    806.17 o 
  -4  10  10    42654.09    40230.38   2039.61 o 
  -2  10  10   346930.38   343641.09  12883.31 o 
   0  10  10    13551.59    14253.44   1619.10 o 
   2  10  10     8998.53     8624.02    658.98 o 
   4  10  10     4466.51     5777.86    787.95 o 
   6  10  10     3237.81     3565.22    582.45 o 
   8  10  10     6992.40     7041.58   1226.37 o 
  10  10  10    45145.61    48047.77   2601.67 o 
  12  10  10     1469.73     1975.42    704.87 o 
  14  10  10    17410.75    19206.74   3192.15 o 
 -17  11  10      667.32        9.62   1074.59 o 
 -15  11  10    43814.54    43491.11   4059.53 o 
 -13  11  10    19501.61    19838.02   1746.13 o 
 -11  11  10     1278.58      992.83    890.27 o 
  -9  11  10      372.63      292.63    474.21 o 
  -7  11  10      203.79      207.93    435.11 o 
  -5  11  10    13664.83    11675.33   1102.20 o 
  -3  11  10    39136.42    40827.30   4429.93 o 
  -1  11  10     2216.94     3245.19    583.72 o 
   1  11  10    27777.39    29277.72   1719.28 o 
   3  11  10    99937.45    99416.20   4212.78 o 
   5  11  10    12364.89    11741.89   1134.22 o 
   7  11  10     2726.02     1994.45    577.61 o 
   9  11  10    24630.92    26339.38   3204.40 o 
  11  11  10    34122.59    37213.40   2402.52 o 
  13  11  10      846.41     -620.30   1113.15 o 
 -16  12  10     1759.37      856.18    921.79 o 
 -14  12  10     3101.34     4808.26   1241.47 o 
 -12  12  10     1202.10     1296.82    804.57 o 
 -10  12  10     7194.22     5948.73    957.50 o 
  -8  12  10       80.42      764.49    522.25 o 
  -6  12  10    17150.40    13845.74   1241.14 o 
  -4  12  10    20694.31    17859.07   1474.22 o 
  -2  12  10    13817.27    15616.47   1282.36 o 
   0  12  10     5380.27     5439.53   1298.88 o 
   2  12  10    21165.01    21052.24   1505.71 o 
   4  12  10    10135.65     8397.80   1198.63 o 
   6  12  10     1464.68      837.57    657.44 o 
   8  12  10      406.00      260.97    496.17 o 
  10  12  10     1554.32      757.73   1563.50 o 
  12  12  10      383.57      818.70    876.64 o 
  14  12  10      168.56      337.06   1393.56 o 
 -15  13  10     3661.42     3201.86    922.27 o 
 -13  13  10      532.49      838.40    680.52 o 
 -11  13  10     2948.71     2727.04    737.49 o 
  -9  13  10    27347.94    28890.44   2045.73 o 
  -7  13  10    19163.42    19885.37   1582.09 o 
  -5  13  10       36.53     -432.59    432.59 o 
  -3  13  10        8.76      339.41    447.08 o 
  -1  13  10     2151.10     2868.94    612.94 o 
   1  13  10      508.05      842.18    449.30 o 
   3  13  10       23.80      -98.71    570.13 o 
   5  13  10        8.22     -230.61    625.44 o 
   7  13  10     4508.80     4041.88   1268.93 o 
   9  13  10     1656.91     -181.28    954.53 o 
  11  13  10      473.77      919.34    812.06 o 
  13  13  10     1367.40     1339.88   1004.16 o 
 -14  14  10    12736.35    12669.60   1657.71 o 
 -12  14  10    13635.07    14318.48   1820.45 o 
 -10  14  10      896.02      387.95    718.37 o 
  -8  14  10     1516.77     1661.94    645.22 o 
  -6  14  10     2929.26     3010.45    794.36 o 
  -4  14  10      375.15     1101.69    529.63 o 
  -2  14  10     7657.72     9996.54   2357.54 o 
   0  14  10     3325.74     2389.79    953.83 o 
   2  14  10     6540.80     7855.74   1094.54 o 
   4  14  10     6839.22     5265.50   1506.86 o 
   6  14  10     1178.63      923.37    934.70 o 
   8  14  10     4984.34     5367.46   1453.04 o 
  10  14  10    12974.67    15606.72   2642.66 o 
 -13  15  10      116.68     -340.64    732.68 o 
 -11  15  10       82.67      797.92    678.15 o 
  -9  15  10     1449.84     1281.95    657.11 o 
  -7  15  10     4730.07     3803.92    823.70 o 
  -5  15  10    29878.70    28799.65   2002.83 o 
  -3  15  10    16470.39    18541.40   1554.62 o 
  -1  15  10     6112.78     6660.98    916.83 o 
   1  15  10     1490.38     1446.16    603.87 o 
   3  15  10     3669.32     3019.38   1181.13 o 
   5  15  10        7.02     2189.47   1181.13 o 
   7  15  10     1690.12     1385.06   1138.64 o 
   9  15  10      717.15      563.65   1121.64 o 
 -10  16  10     4183.17     5883.26   1043.43 o 
  -8  16  10     7634.25     8131.09   1126.72 o 
  -6  16  10       94.21      784.69    621.76 o 
  -4  16  10     1629.82     2958.30    735.45 o 
  -2  16  10     6867.84     8109.11   1018.96 o 
   0  16  10       18.22     1338.04    719.43 o 
   2  16  10      313.25      280.41    971.53 o 
   4  16  10      361.71     -897.88    906.38 o 
   6  16  10    51263.64    41129.79   4628.20 o 
   8  16  10    20418.08    20098.96   3098.68 o 
  -9  17  10    15794.69    15113.70   1564.04 o 
  -7  17  10      911.84      525.53    693.66 o 
  -5  17  10     1181.66     1364.25    713.21 o 
  -3  17  10     6374.03     6350.42   1295.83 o 
  -1  17  10      968.92     1688.19    819.81 o 
   1  17  10     9246.95     9021.30   2084.67 o 
   3  17  10     4683.03     5477.93   1577.67 o 
   5  17  10     5078.90     5506.25   1855.24 o 
  -6  18  10     6217.12     5443.94   1316.71 o 
  -4  18  10     1098.48     1700.43   1760.36 o 
  -2  18  10     1514.35     3712.32   1107.87 o 
   0  18  10     6048.58     6409.07   1356.60 o 
   2  18  10     8278.35     9508.48   2234.79 o 
 -21   1  11    10666.42    12338.42   1513.85 o 
 -19   1  11     2103.29     1409.41    622.66 o 
 -17   1  11    26230.69    22376.44   1555.09 o 
 -15   1  11      373.61      -96.28    364.83 o 
 -13   1  11       36.44     -182.95    292.67 o 
 -11   1  11   132251.58   130981.91   4625.58 o 
  -9   1  11     1980.68     2515.94    390.85 o 
  -7   1  11    27035.70    27336.19   1277.27 o 
  -5   1  11     1240.70      873.04    242.33 o 
  -3   1  11    69189.77    68599.15   2606.68 o 
  -1   1  11    18059.01    14149.08    649.25 o 
   1   1  11   186086.11   162863.95   4734.80 o 
   3   1  11    72426.00    74165.29   2354.54 o 
   5   1  11    12576.64    13686.77    722.60 o 
   7   1  11    43193.70    39332.88   1790.55 o 
   9   1  11     7454.46     7467.33    876.93 o 
  11   1  11    48515.33    47841.81   2146.36 o 
  13   1  11   103296.56    94750.63   3880.58 o 
  15   1  11     4068.80     4596.03    760.47 o 
  17   1  11      217.63      208.29    689.10 o 
 -22   2  11     7803.42     6989.67   1252.82 o 
 -20   2  11      730.77     -721.25    721.25 o 
 -18   2  11      812.06     2314.89   1245.95 o 
 -16   2  11      903.34     1023.50    489.23 o 
 -14   2  11    10538.38    10670.07    929.47 o 
 -12   2  11   179490.33   163617.03   5679.05 o 
 -10   2  11   212764.53   218779.30   7323.90 o 
  -8   2  11      937.08     1067.81    385.53 o 
  -6   2  11     7235.02     7713.04    674.89 o 
  -4   2  11      416.81      887.08    288.53 o 
  -2   2  11     7176.36     8071.53    509.52 o 
   0   2  11    97185.66    91560.23   2784.24 o 
   2   2  11      910.33      535.69    226.05 o 
   4   2  11     6763.77     7964.04    542.94 o 
   6   2  11    18820.60    17505.57    898.30 o 
   8   2  11     8204.20     8377.33    896.15 o 
  10   2  11     8034.55     6731.18    738.34 o 
  12   2  11     1900.44     1901.35    545.92 o 
  14   2  11     1257.65      534.77    489.04 o 
  16   2  11    19821.26    17955.60   1730.07 o 
  18   2  11    38882.01    38292.66   4008.57 o 
 -21   3  11      384.44      582.49    870.39 o 
 -19   3  11     6083.73     6302.64   1483.54 o 
 -17   3  11      587.63       -9.77    627.92 o 
 -15   3  11     2890.82     1989.95    565.62 o 
 -13   3  11    48104.01    48252.76   2090.15 o 
 -11   3  11    71737.35    73651.50   2848.07 o 
  -9   3  11    34728.94    37831.49   1621.55 o 
  -7   3  11    18418.16    21189.61   1080.11 o 
  -5   3  11     2509.53     2121.93    304.53 o 
  -3   3  11    19924.56    25219.67   1318.47 o 
  -1   3  11    29539.48    30119.94   1114.12 o 
   1   3  11    49896.29    56332.07   1811.56 o 
   3   3  11    57170.85    63184.43   2327.90 o 
   5   3  11    42103.95    40762.46   1506.91 o 
   7   3  11   253392.23   251627.47   7437.70 o 
   9   3  11      343.13      545.11    347.87 o 
  11   3  11    13085.67    13074.54   1270.22 o 
  13   3  11      203.06      279.34    444.79 o 
  15   3  11     1663.73     1606.90    868.11 o 
  17   3  11      757.32      952.49    776.38 o 
 -20   4  11    35034.80    36443.04   2689.46 o 
 -18   4  11     8826.87     7415.14   1117.11 o 
 -16   4  11     1995.73     1980.92    641.41 o 
 -14   4  11    50651.19    47785.36   3501.77 o 
 -12   4  11    28657.31    30464.15   2333.55 o 
 -10   4  11    60957.16    55689.23   2207.00 o 
  -8   4  11    49398.87    47541.06   1657.25 o 
  -6   4  11   411032.34   432362.91  13820.39 o 
  -4   4  11    53692.00    57143.77   1883.80 o 
  -2   4  11   110768.70   109785.45   3345.02 o 
   0   4  11       72.67      599.55    214.06 o 
   2   4  11      891.45     1106.47    221.79 o 
   4   4  11     1289.96      859.03    309.07 o 
   6   4  11     8141.87     9364.33    748.70 o 
   8   4  11     1427.05     1750.13    400.27 o 
  10   4  11    19637.68    17288.92   1237.66 o 
  12   4  11    22042.49    24120.39   1552.40 o 
  14   4  11    19193.39    21161.38   1817.66 o 
  16   4  11      663.62     -163.83    641.97 o 
  18   4  11       15.90      541.11   1010.79 o 
 -21   5  11    16677.03    18704.97   2621.42 o 
 -19   5  11    37258.87    37649.45   5401.45 o 
 -17   5  11     6846.59     7159.66   1368.11 o 
 -15   5  11     4548.12     4313.92   1060.75 o 
 -13   5  11    26251.65    24788.24   2121.11 o 
 -11   5  11    60964.23    50631.38   4047.35 o 
  -9   5  11    12465.75    13384.59    862.88 o 
  -7   5  11   152510.80   147266.56   4423.16 o 
  -5   5  11    57850.87    56415.44   1870.39 o 
  -3   5  11    17138.41    14627.47    719.59 o 
  -1   5  11      320.88      205.27    206.56 o 
   1   5  11    69833.38    82337.40   2604.22 o 
   3   5  11      113.98      -94.97    168.22 o 
   5   5  11     9551.75     8313.07    712.41 o 
   7   5  11    57720.54    54052.19   2300.14 o 
   9   5  11     1086.65     2151.66    505.77 o 
  11   5  11      492.20      554.96    442.50 o 
  13   5  11     6186.58     7861.35    910.81 o 
  15   5  11      448.15     1210.87    706.15 o 
  17   5  11      270.32     -118.63    716.08 o 
 -20   6  11    21216.46    21294.06   2595.72 o 
 -18   6  11     4253.76     3636.45    897.63 o 
 -16   6  11    28831.82    29204.48   2183.96 o 
 -14   6  11     6223.75     5991.16   2192.30 o 
 -12   6  11     7406.40     9441.79   1068.27 o 
 -10   6  11    26389.45    27901.64   1830.51 o 
  -8   6  11   158525.09   156755.31   6258.35 o 
  -6   6  11     3963.61     4162.48    493.86 o 
  -4   6  11     4141.18     4005.37    339.08 o 
  -2   6  11   137388.75   122768.30   3716.38 o 
   0   6  11     5974.23     6381.09    574.66 o 
   2   6  11       87.60     -202.42    202.42 o 
   4   6  11    40100.72    37677.15   1387.09 o 
   6   6  11    19962.78    17893.18   1138.56 o 
   8   6  11    38951.95    41032.15   1637.52 o 
  10   6  11    25628.87    28012.61   1997.13 o 
  12   6  11     1723.02     2127.44    582.15 o 
  14   6  11      382.92      903.80    671.79 o 
  16   6  11     4906.62     4536.58   1006.97 o 
 -19   7  11     5336.44     3044.60   1022.05 o 
 -17   7  11       93.82     -179.85    695.99 o 
 -15   7  11      153.48       -4.03    514.11 o 
 -13   7  11       10.59     -451.63    451.63 o 
 -11   7  11     7880.91     8246.70    984.41 o 
  -9   7  11    84779.52    74062.09   3352.14 o 
  -7   7  11    77909.77    75967.25   4097.43 o 
  -5   7  11    48164.98    45633.47   2068.12 o 
  -3   7  11     1056.30     1562.10    234.95 o 
  -1   7  11      298.50      574.68    243.09 o 
   1   7  11    16221.04    17218.18    854.40 o 
   3   7  11   126239.82   120449.43   3725.81 o 
   5   7  11    22779.36    21015.31   1328.69 o 
   7   7  11    23429.08    21233.32   1505.30 o 
   9   7  11    30361.38    28526.03   1763.70 o 
  11   7  11     2305.02     2246.60    595.75 o 
  13   7  11    31487.91    31213.55   2679.82 o 
  15   7  11       46.66      432.65    659.37 o 
  17   7  11      827.60     1626.94   1172.30 o 
 -20   8  11     1531.46     1991.42   1025.24 o 
 -18   8  11      443.88     -646.86    646.86 o 
 -16   8  11     3792.97     3447.45    840.66 o 
 -14   8  11    16465.28    17757.26   1576.87 o 
 -12   8  11    11060.80    12797.84   1246.60 o 
 -10   8  11     1840.80     1995.28    651.29 o 
  -8   8  11    23233.23    22046.04   1562.31 o 
  -6   8  11    32160.18    31047.25   1754.27 o 
  -4   8  11     1458.01     1164.04    369.97 o 
  -2   8  11     3451.43     3548.55    508.03 o 
   0   8  11    28551.06    28975.71   1159.92 o 
   2   8  11    78980.66    76676.65   2511.68 o 
   4   8  11   219238.20   219809.31   7379.66 o 
   6   8  11    17270.37    21804.57   1941.25 o 
   8   8  11    46839.42    45137.55   3996.69 o 
  10   8  11    20264.78    21078.97   1761.49 o 
  12   8  11     2200.03     1839.55    713.23 o 
  14   8  11     4111.02     3771.46   1159.99 o 
  16   8  11    13865.29    14933.04   2115.36 o 
 -19   9  11       42.44     -604.84    817.20 o 
 -17   9  11    18815.60    17534.92   1726.69 o 
 -15   9  11      346.14      550.63    573.53 o 
 -13   9  11     2023.66     2931.40    732.60 o 
 -11   9  11    33207.67    36970.57   2254.37 o 
  -9   9  11    15389.88    15202.71   1747.56 o 
  -7   9  11     8512.53     9088.44    960.68 o 
  -5   9  11    16858.43    17710.14   1366.60 o 
  -3   9  11   243718.47   242864.48   7957.58 o 
  -1   9  11   118177.20   115027.38   4026.43 o 
   1   9  11     7432.88     7935.81    610.33 o 
   3   9  11    18790.27    18081.20    968.24 o 
   5   9  11       11.39     -218.36    354.53 o 
   7   9  11    12146.14    10340.50    953.79 o 
   9   9  11    18382.65    18561.23   1149.98 o 
  11   9  11     1082.39      983.93    521.71 o 
  13   9  11      885.15      709.32    684.96 o 
  15   9  11    56220.50    65494.16   4409.91 o 
 -18  10  11     2596.86     2575.42    945.71 o 
 -16  10  11    22234.44    20304.07   2246.70 o 
 -14  10  11    24908.95    19794.89   1787.36 o 
 -12  10  11     1839.15     3070.69   1127.00 o 
 -10  10  11      882.42     1066.23    548.52 o 
  -8  10  11     3909.65     3287.46    673.09 o 
  -6  10  11    10611.80    11720.87   1101.80 o 
  -4  10  11     5432.55     5026.56    838.47 o 
  -2  10  11    27823.79    25889.78   1645.85 o 
   0  10  11     1598.49     1473.95    418.02 o 
   2  10  11    42904.07    47526.78   2033.49 o 
   4  10  11    46751.75    48754.27   2079.47 o 
   6  10  11     4858.69     5155.42    658.02 o 
   8  10  11     4671.22     5756.19    720.65 o 
  10  10  11       80.83      181.55    437.53 o 
  12  10  11     3319.79     4889.89   1433.21 o 
  14  10  11     3294.15     3597.10   1753.28 o 
 -17  11  11     5393.88     5666.35   1095.20 o 
 -15  11  11     2326.28     4115.38    976.12 o 
 -13  11  11     3894.02     4710.21   1175.63 o 
 -11  11  11     5279.66     3833.50    792.17 o 
  -9  11  11      578.24      928.73    522.60 o 
  -7  11  11    22851.67    20020.90   1519.41 o 
  -5  11  11    32912.66    35227.95   2242.06 o 
  -3  11  11     8554.09    10161.58    989.76 o 
  -1  11  11     2293.41     2248.67    727.10 o 
   1  11  11     5957.54     6207.75    799.36 o 
   3  11  11    32222.95    35586.94   2631.33 o 
   5  11  11     1584.92     2129.67    767.16 o 
   7  11  11      424.03      443.99    695.15 o 
   9  11  11     6930.31     5785.75   1522.61 o 
  11  11  11     1266.25     1504.55    683.28 o 
  13  11  11     1917.43     2775.79   1628.65 o 
 -16  12  11      545.52      527.15    736.80 o 
 -14  12  11    21999.42    20509.42   1862.78 o 
 -12  12  11      426.22     1376.04    817.28 o 
 -10  12  11      532.42      766.81    584.96 o 
  -8  12  11    35015.11    30326.37   2031.71 o 
  -6  12  11     4602.25     4278.67    718.97 o 
  -4  12  11      632.34      823.34    461.13 o 
  -2  12  11        3.44       55.74    431.06 o 
   0  12  11      352.67      597.53    403.32 o 
   2  12  11    46706.40    45287.00   2285.17 o 
   4  12  11   112313.66   110115.96   5854.59 o 
   6  12  11    18562.20    20666.46   2004.95 o 
   8  12  11      234.52     1041.50    585.42 o 
  10  12  11     1813.84      761.36    696.44 o 
  12  12  11      385.54       73.10    870.79 o 
 -15  13  11     1815.00     1973.39   1240.61 o 
 -13  13  11      610.03      697.53    685.64 o 
 -11  13  11     9619.16    10843.13   1244.01 o 
  -9  13  11    19985.25    17046.52   1602.72 o 
  -7  13  11      949.99     2404.29    656.59 o 
  -5  13  11     2806.32     2168.78   1037.00 o 
  -3  13  11    10726.66     9610.29   1016.19 o 
  -1  13  11    10352.55     9884.44   1074.89 o 
   1  13  11     2048.07     2912.94    930.37 o 
   3  13  11     2854.19     2771.45   1016.84 o 
   5  13  11     4688.21     3503.05    901.31 o 
   7  13  11       41.48     -324.73    691.29 o 
   9  13  11      648.48      917.71   1062.16 o 
  11  13  11     1567.51     1287.02    838.28 o 
 -14  14  11      144.55     1120.64    828.13 o 
 -12  14  11      294.92       63.70    629.74 o 
 -10  14  11      441.36     -132.78    601.85 o 
  -8  14  11     8073.03     7522.54   1004.85 o 
  -6  14  11     8638.09     7826.57   1031.45 o 
  -4  14  11    14992.55    14323.36   1730.39 o 
  -2  14  11     1884.45     1462.52    591.78 o 
   0  14  11        3.51      541.02    514.57 o 
   2  14  11     2094.60     2203.78    946.03 o 
   4  14  11     3715.93     5399.37   1600.33 o 
   6  14  11      316.28      473.02    943.20 o 
   8  14  11     1629.35     5135.20   1620.15 o 
  10  14  11     3028.43     4350.62   1509.69 o 
 -13  15  11     2540.80     1625.62    847.14 o 
 -11  15  11     1139.86      989.35   1153.16 o 
  -9  15  11      140.07      554.31    636.33 o 
  -7  15  11       72.27      576.20    573.93 o 
  -5  15  11    24025.56    22942.48   1769.19 o 
  -3  15  11      218.17     1478.71    570.67 o 
  -1  15  11     8135.76     7124.15    976.08 o 
   1  15  11      169.22       43.98    670.77 o 
   3  15  11     5752.35     7089.58   1773.10 o 
   5  15  11     1121.32       65.15    858.23 o 
   7  15  11    17368.54    13779.80   2540.69 o 
   9  15  11       13.69      -42.49   1189.62 o 
 -10  16  11    10315.06    11291.44   1359.91 o 
  -8  16  11     6715.31     7456.51   2193.47 o 
  -6  16  11     4058.49     4353.32   1265.09 o 
  -4  16  11    12796.33    14779.39   1431.95 o 
  -2  16  11       65.81      690.98    599.61 o 
   0  16  11      274.28      259.53    973.63 o 
   2  16  11     9320.39    13473.89   2472.72 o 
   4  16  11      505.18      994.18   1124.48 o 
   6  16  11      927.82      968.69   1186.79 o 
   8  16  11    10790.80    13388.92   2719.14 o 
  -9  17  11        0.06      736.74    747.18 o 
  -7  17  11       53.37     -452.69    639.76 o 
  -5  17  11     4546.09     4896.32   1432.47 o 
  -3  17  11     7190.93     7270.71   1370.09 o 
  -1  17  11     9951.62    12106.33   2855.09 o 
   1  17  11       17.93     -880.89   1008.35 o 
   3  17  11      581.20     -133.12    960.20 o 
   5  17  11    11900.22    11689.46   2379.25 o 
  -4  18  11     2647.80     1111.65    931.87 o 
  -2  18  11      452.09      198.11    897.79 o 
   0  18  11     3143.40     1682.47   1455.87 o 
 -22   0  12      665.32     5240.00   1982.70 o 
 -20   0  12    10824.54     8979.58   1814.17 o 
 -18   0  12      518.98      385.82    730.90 o 
 -16   0  12     5747.81     7049.85   1146.99 o 
 -14   0  12    58863.73    58683.25   3474.64 o 
 -12   0  12     5209.43     4058.40   1006.93 o 
 -10   0  12    16473.32    18896.96   1599.93 o 
  -8   0  12     1407.52     4115.86    689.03 o 
  -6   0  12    13502.05    17661.65   1397.66 o 
  -4   0  12    15220.83    11058.41    998.57 o 
  -2   0  12    26089.57    31021.92   1774.71 o 
   0   0  12    67509.13    60129.15   2514.93 o 
   2   0  12     4223.90     4725.49    444.59 o 
   4   0  12   276005.19   269769.69  12173.92 o 
   6   0  12    52221.22    47904.54   2834.63 o 
   8   0  12   138878.05   128313.53   6545.92 o 
  10   0  12     1996.54     3622.52    868.10 o 
  12   0  12   138281.17   128139.42   6778.77 o 
  14   0  12    10359.73    11341.73   1584.44 o 
  16   0  12     1254.48      695.91    922.07 o 
  18   0  12    60718.16    67859.48   7403.98 o 
 -21   1  12     2831.34     1694.59   1293.35 o 
 -19   1  12      475.04     1031.46    634.19 o 
 -17   1  12     3104.39     3201.96    681.08 o 
 -15   1  12     1168.74     1111.23    430.63 o 
 -13   1  12     2600.79     1630.82    464.84 o 
 -11   1  12   105295.09   108331.90   3901.14 o 
  -9   1  12     3115.04     3977.67    476.39 o 
  -7   1  12   111605.81   113803.20   3970.65 o 
  -5   1  12     5108.66     6961.74    559.17 o 
  -3   1  12    18377.38    21895.88    979.38 o 
  -1   1  12    90100.17    76695.22   2403.81 o 
   1   1  12    31689.10    27962.26   1070.61 o 
   3   1  12      919.94      665.30    218.15 o 
   5   1  12    17164.66    17995.18    869.27 o 
   7   1  12    31004.06    28885.80   1459.50 o 
   9   1  12     1733.36     1909.76    476.55 o 
  11   1  12    19359.70    19011.16   1415.77 o 
  13   1  12    13651.40    14636.47   1244.61 o 
  15   1  12      222.65      399.85    557.42 o 
  17   1  12    23012.02    23090.76   2032.45 o 
 -20   2  12    22629.54    22181.90   3009.18 o 
 -18   2  12     9610.50    10946.35   1294.15 o 
 -16   2  12       93.71      -52.47    399.55 o 
 -14   2  12     4549.60     3505.73    562.43 o 
 -12   2  12    47153.21    44583.27   1990.24 o 
 -10   2  12    34885.97    33728.04   1601.32 o 
  -8   2  12        1.54      -77.71    242.50 o 
  -6   2  12    21516.75    25014.43   1414.56 o 
  -4   2  12    47045.88    46135.83   1591.50 o 
  -2   2  12   130684.47   121877.62   3677.95 o 
   0   2  12     3592.94     3690.20    339.35 o 
   2   2  12      555.25      546.39    236.19 o 
   4   2  12      369.05      413.59    223.37 o 
   6   2  12    51294.81    50429.82   1798.48 o 
   8   2  12     6778.74     6860.68    867.94 o 
  10   2  12     5141.26     4909.14    668.35 o 
  12   2  12    19420.23    17573.46   1340.27 o 
  14   2  12      111.02     -422.04    472.63 o 
  16   2  12      287.46      613.45    720.07 o 
  18   2  12    14248.09    17834.42   1941.23 o 
 -21   3  12      366.74     -330.36    852.15 o 
 -19   3  12     1685.74     1656.65    729.29 o 
 -17   3  12      105.88     -564.37    695.48 o 
 -15   3  12    94507.69    86583.76   4012.82 o 
 -13   3  12    38518.02    42829.68   2014.04 o 
 -11   3  12   126748.55   128561.05   4575.63 o 
  -9   3  12    24818.68    28128.18   1764.09 o 
  -7   3  12    77534.71    78446.16   2530.89 o 
  -5   3  12   298917.22   297492.03   9640.37 o 
  -3   3  12    10364.03    10214.44    614.30 o 
  -1   3  12     2212.21     2202.76    289.16 o 
   1   3  12    41808.17    37540.90   1307.92 o 
   3   3  12    16701.59    17208.51    941.01 o 
   5   3  12    82979.98    80170.30   2641.59 o 
   7   3  12   131794.98   126404.50   3993.33 o 
   9   3  12    15820.18    16909.95   1203.27 o 
  11   3  12      428.71      -51.28    391.78 o 
  13   3  12      389.24      224.48    476.42 o 
  15   3  12     3541.70     2513.11    804.00 o 
  17   3  12     7157.26     7713.76   1925.64 o 
 -20   4  12     6386.18     6827.16   1180.55 o 
 -18   4  12    13097.34    13094.98   1465.88 o 
 -16   4  12    13776.35    15233.76   1469.02 o 
 -14   4  12     5760.73     7282.89    972.65 o 
 -12   4  12      362.16      782.64    439.01 o 
 -10   4  12    10783.79     9878.22    765.17 o 
  -8   4  12     5110.17     6363.58    567.25 o 
  -6   4  12    67636.45    69567.53   2509.82 o 
  -4   4  12   137529.25   137778.66   4162.95 o 
  -2   4  12    74175.62    75699.59   2429.39 o 
   0   4  12     5310.43     5530.93    448.71 o 
   2   4  12    36933.06    33797.20   1216.68 o 
   4   4  12    15961.03    17410.74   1014.05 o 
   6   4  12    22937.87    21795.33   1082.64 o 
   8   4  12     2986.19     2884.80    631.64 o 
  10   4  12     3703.43     2989.11    573.43 o 
  12   4  12     2611.40     1545.01    545.35 o 
  14   4  12      438.35     1366.01    585.97 o 
  16   4  12      229.27     1319.58    797.19 o 
 -21   5  12     9124.61     8715.73   1687.34 o 
 -19   5  12      631.60     2114.09    987.91 o 
 -17   5  12    43044.56    45227.41   3246.28 o 
 -15   5  12    11774.36    11114.81   1477.68 o 
 -13   5  12    38963.61    36354.87   2763.04 o 
 -11   5  12     4390.29     5194.42    800.35 o 
  -9   5  12    53729.46    51734.68   2551.92 o 
  -7   5  12    19740.79    20488.63    951.54 o 
  -5   5  12    73692.29    73765.80   2384.39 o 
  -3   5  12   182701.30   193635.50   5705.88 o 
  -1   5  12      261.85      770.22    251.29 o 
   1   5  12   180566.00   174119.89   5168.48 o 
   3   5  12     1395.13     1597.23    351.99 o 
   5   5  12     6020.11     6618.71    647.77 o 
   7   5  12      367.60      591.57    333.53 o 
   9   5  12   141231.67   130652.63   4774.49 o 
  11   5  12     2560.98     2412.49    667.42 o 
  13   5  12     8592.70    10909.73   2066.62 o 
  15   5  12    11034.50    12273.03   1453.84 o 
  17   5  12     3992.07     5286.37   1127.14 o 
 -20   6  12    37217.27    31339.64   2586.11 o 
 -18   6  12    54847.54    51338.72   3155.06 o 
 -16   6  12     3207.91     2734.85    733.96 o 
 -14   6  12      383.87     1170.15    593.73 o 
 -12   6  12      200.33     -312.45    403.25 o 
 -10   6  12     2417.57     3132.18    655.97 o 
  -8   6  12    57718.09    58150.60   2766.00 o 
  -6   6  12      493.37      -68.07    289.50 o 
  -4   6  12      514.91      656.39    222.82 o 
  -2   6  12    48108.15    47600.84   1665.12 o 
   0   6  12     5114.78     6613.35    516.19 o 
   2   6  12     1779.41     2070.18    336.49 o 
   4   6  12    21865.67    19953.31   1179.76 o 
   6   6  12        7.36      176.39    321.43 o 
   8   6  12    67876.13    63585.09   2291.46 o 
  10   6  12    51533.21    51077.05   2976.67 o 
  12   6  12     5147.63     4297.53    700.81 o 
  14   6  12    17314.93    18166.91   1960.85 o 
  16   6  12     1758.26      982.42    759.70 o 
 -19   7  12     2166.78     2168.99    867.89 o 
 -17   7  12     9895.75     9019.23   1275.22 o 
 -15   7  12       10.56      502.92    549.57 o 
 -13   7  12      269.50      713.86    523.02 o 
 -11   7  12      128.64      563.84    454.72 o 
  -9   7  12   100229.13    98389.30   4258.16 o 
  -7   7  12   119158.23   116650.91   5929.65 o 
  -5   7  12      682.95      310.92    308.97 o 
  -3   7  12      949.50      845.22    323.55 o 
  -1   7  12    31669.42    29882.36   2082.11 o 
   1   7  12     2270.73     3670.67    571.29 o 
   3   7  12   118312.54   109244.67   3915.37 o 
   5   7  12   113956.80   110292.49   3972.50 o 
   7   7  12     3832.92     4846.17    631.01 o 
   9   7  12    12991.16    12863.63    943.85 o 
  11   7  12    14562.69    16716.40   1322.41 o 
  13   7  12      744.11     1373.76    746.24 o 
  15   7  12    11311.05    15110.36   1776.01 o 
 -20   8  12      907.97      912.18   1152.26 o 
 -18   8  12      218.10      614.29    753.86 o 
 -16   8  12      218.46      213.38    656.53 o 
 -14   8  12     7640.96     9682.24   1220.04 o 
 -12   8  12      179.54      -56.12    451.54 o 
 -10   8  12      807.69      511.19    462.57 o 
  -8   8  12      870.81      464.91    424.28 o 
  -6   8  12    98943.31    90152.42   3885.90 o 
  -4   8  12    65430.12    62588.59   2383.91 o 
  -2   8  12     2955.43     3097.55    543.74 o 
   0   8  12    14444.92    14098.58    798.89 o 
   2   8  12     2191.23     2901.67    424.71 o 
   4   8  12    41106.55    38791.81   1746.28 o 
   6   8  12    10670.96    10034.82    883.98 o 
   8   8  12    13626.71    14344.13    988.39 o 
  10   8  12    17179.83    17992.21   1320.96 o 
  12   8  12    21561.38    16476.07   1564.75 o 
  14   8  12      611.31       21.95    654.86 o 
  16   8  12     3314.85     3720.98   1412.24 o 
 -19   9  12      123.04      163.82    793.78 o 
 -17   9  12      833.59     1869.36    743.06 o 
 -15   9  12      783.35     1209.24    668.17 o 
 -13   9  12      633.58      985.74    617.15 o 
 -11   9  12     8321.28     9016.11   1727.89 o 
  -9   9  12     7188.36     8668.73   1017.76 o 
  -7   9  12    18022.29    18273.64   1432.18 o 
  -5   9  12      403.22      490.50    392.59 o 
  -3   9  12    26537.41    27275.44   1372.84 o 
  -1   9  12      234.40     -120.22    304.80 o 
   1   9  12    26969.62    27698.08   1216.77 o 
   3   9  12    31065.33    30329.79   1521.06 o 
   5   9  12     7344.78     8766.45    988.13 o 
   7   9  12    11536.51    13241.59   1045.93 o 
   9   9  12    31445.63    30553.46   1909.35 o 
  11   9  12      438.30      973.59    652.03 o 
  13   9  12     1624.06     1613.00    761.22 o 
  15   9  12      164.50     3419.90   1397.81 o 
 -18  10  12    10926.58    12981.62   1630.36 o 
 -16  10  12      185.08       59.94    652.22 o 
 -14  10  12     2699.25     3279.49    842.82 o 
 -12  10  12     7484.96     9564.64   1168.84 o 
 -10  10  12    27422.55    32513.25   2145.43 o 
  -8  10  12    28795.65    27572.48   1849.67 o 
  -6  10  12    16204.69    14636.86   1259.11 o 
  -4  10  12     1471.19     2084.28    553.54 o 
  -2  10  12    11830.99    12530.73    918.67 o 
   0  10  12    13024.73    14503.86   2131.62 o 
   2  10  12     3306.09     3751.15    526.93 o 
   4  10  12     2954.30     3964.29    666.80 o 
   6  10  12    25021.61    22814.84   1589.93 o 
   8  10  12     1880.28     2420.59    539.71 o 
  10  10  12      441.81     1142.16    514.17 o 
  12  10  12     3383.01     3431.36   1472.87 o 
  14  10  12    30156.49    30456.77   2981.13 o 
 -17  11  12      133.27     1191.63    841.21 o 
 -15  11  12    40424.68    41195.76   3559.90 o 
 -13  11  12     9862.28     8877.47   1199.95 o 
 -11  11  12     5944.78     7035.95   1003.52 o 
  -9  11  12    18819.01    20520.95   1644.81 o 
  -7  11  12     9762.34     8293.03    962.66 o 
  -5  11  12    22520.43    21707.43   1574.91 o 
  -3  11  12     1214.87      651.86    401.38 o 
  -1  11  12      397.05      575.74    380.48 o 
   1  11  12     6507.85     6503.67    797.86 o 
   3  11  12   109476.65   111670.66   4752.27 o 
   5  11  12    46906.20    56994.97   2797.52 o 
   7  11  12        2.60      297.51    402.32 o 
   9  11  12     3901.82     5312.62   1352.16 o 
  11  11  12      600.57     -427.11    814.56 o 
  13  11  12     8001.44     9004.31   2362.25 o 
 -16  12  12     2453.42      186.36    824.66 o 
 -14  12  12     2200.08     1837.19    784.39 o 
 -12  12  12     7588.36     7945.00   1144.19 o 
 -10  12  12    42165.30    40275.74   2449.33 o 
  -8  12  12     9938.91    11242.40   1491.55 o 
  -6  12  12     2896.28     4044.30    917.87 o 
  -4  12  12    28858.83    26766.80   1811.54 o 
  -2  12  12    36389.12    37340.11   2144.40 o 
   0  12  12     1116.87     1207.02    502.14 o 
   2  12  12    62414.05    59985.68   3619.09 o 
   4  12  12     3907.53     4759.89    967.34 o 
   6  12  12     2681.18     3591.45    976.91 o 
   8  12  12     3257.30     3092.17   1654.14 o 
  10  12  12       78.70     -256.48    627.57 o 
  12  12  12        8.27      909.21   1410.55 o 
 -15  13  12     1028.08      398.93    760.54 o 
 -13  13  12       57.59     -442.56    632.31 o 
 -11  13  12        2.06     1127.78    645.32 o 
  -9  13  12    46644.30    51123.69   3773.75 o 
  -7  13  12    40912.36    33871.09   2198.83 o 
  -5  13  12      337.91     1166.40    537.94 o 
  -3  13  12       34.19      137.09    431.26 o 
  -1  13  12    19214.83    21912.09   1623.99 o 
   1  13  12    33959.52    33033.40   2616.49 o 
   3  13  12     5878.24     5917.16   1091.27 o 
   5  13  12     6208.61     8032.56   2741.80 o 
   7  13  12     1940.95     2785.52    903.76 o 
   9  13  12    23125.31    27984.46   3489.56 o 
  11  13  12      909.30     2418.90   1325.58 o 
 -14  14  12     3477.73     3259.62   1577.44 o 
 -12  14  12     1773.17     1981.34    780.90 o 
 -10  14  12    17991.99    14197.92   2302.34 o 
  -8  14  12    10354.48    11494.02   1292.16 o 
  -6  14  12    19435.49    20579.21   1661.91 o 
  -4  14  12    45885.20    41679.84   2363.02 o 
  -2  14  12     9371.15     8176.15   1241.27 o 
   0  14  12     2024.64     3623.61    710.24 o 
   2  14  12      796.05      694.56    732.18 o 
   4  14  12    24203.68    20804.16   2291.44 o 
   6  14  12     7207.37     5279.66   1402.06 o 
   8  14  12     1411.95     1812.76   1110.31 o 
  10  14  12       15.61     -906.38    906.38 o 
 -13  15  12        2.34      675.09    790.93 o 
 -11  15  12     1507.83     2121.57    783.27 o 
  -9  15  12      962.44     1590.40    884.25 o 
  -7  15  12     9672.29     8853.45   1203.21 o 
  -5  15  12    28509.62    26698.53   2146.37 o 
  -3  15  12        0.29     1230.76    580.70 o 
  -1  15  12     2923.57     2053.06    818.75 o 
   1  15  12     5464.49     5089.08   1018.26 o 
   3  15  12      853.85     -314.40    897.88 o 
   5  15  12       82.73     2019.53   1113.15 o 
   7  15  12     2395.71      -79.31    968.69 o 
   9  15  12      577.98      -99.14   1076.33 o 
 -10  16  12     1135.98      937.24   1034.20 o 
  -8  16  12       45.56      301.13    619.53 o 
  -6  16  12    14147.34    15289.84   1996.07 o 
  -4  16  12    23428.39    25258.95   1915.11 o 
  -2  16  12      555.69     1198.44    614.04 o 
   0  16  12     4042.30     5696.03   1676.80 o 
   2  16  12     9819.17    11731.94   2308.43 o 
   4  16  12     5330.02     9381.02   2059.18 o 
   6  16  12    17622.46    16303.50   2787.12 o 
  -7  17  12      360.78      961.56    695.78 o 
  -5  17  12       73.26      735.55    612.85 o 
  -3  17  12      830.34      463.14    634.27 o 
  -1  17  12      475.07      331.39   1152.80 o 
   1  17  12     3368.55     2546.36   1339.74 o 
   3  17  12     4740.13     4441.26   1450.21 o 
  -2  18  12     1044.94     2441.56   1506.86 o 
 -21   1  13     4100.01     3665.74   1549.66 o 
 -19   1  13       46.63     -636.75    636.75 o 
 -17   1  13     9576.09     9015.36   1029.43 o 
 -15   1  13    12689.49    12205.22   1027.01 o 
 -13   1  13    21168.97    21730.49   1476.27 o 
 -11   1  13     2744.45     3880.96   1078.48 o 
  -9   1  13    10316.54    12461.71    881.16 o 
  -7   1  13    12243.40    12768.45    840.28 o 
  -5   1  13   132141.17   142591.77   4812.04 o 
  -3   1  13    50137.43    52305.30   2288.30 o 
  -1   1  13      745.57     1345.98    276.22 o 
   1   1  13    35769.82    34137.38   1218.05 o 
   3   1  13     6006.66     6845.24    597.00 o 
   5   1  13      109.06      434.82    308.39 o 
   7   1  13     8050.14     9884.96    866.79 o 
   9   1  13    61322.29    61071.00   2547.05 o 
  11   1  13     1499.10      633.44    461.80 o 
  13   1  13       51.75     -255.13    449.52 o 
  15   1  13    12155.20     8213.83   1012.87 o 
  17   1  13     9925.38     9577.81   1342.07 o 
 -20   2  13       49.09      -22.90    753.16 o 
 -18   2  13    18556.55    18572.01   1741.24 o 
 -16   2  13     1223.93     1802.84    539.12 o 
 -14   2  13    37279.72    38905.99   1920.58 o 
 -12   2  13    20047.48    20670.13   1212.65 o 
 -10   2  13     1027.22     1040.91    785.77 o 
  -8   2  13   190412.94   197769.48   6623.47 o 
  -6   2  13     2559.54     2818.50    460.27 o 
  -4   2  13      461.90      309.61    217.81 o 
  -2   2  13    30819.36    31433.44   1182.63 o 
   0   2  13    35439.27    34347.54   1224.23 o 
   2   2  13     3546.84     4859.17    499.59 o 
   4   2  13      172.64      126.70    234.13 o 
   6   2  13   378433.25   349932.19  11527.65 o 
   8   2  13    90842.20    89302.62   3423.13 o 
  10   2  13      768.98     1088.99    458.97 o 
  12   2  13      410.19     -366.95    445.78 o 
  14   2  13    10595.69    11574.63   1234.66 o 
  16   2  13     2258.50      364.40    758.54 o 
 -21   3  13      618.83     1342.46    974.24 o 
 -19   3  13      430.95      -61.05    631.84 o 
 -17   3  13     2716.20     2705.70    764.59 o 
 -15   3  13    19969.50    19639.43   1610.61 o 
 -13   3  13    34401.37    38423.20   1982.40 o 
 -11   3  13     1979.40     3323.50    509.19 o 
  -9   3  13     6928.99     6623.28    620.70 o 
  -7   3  13    61279.85    58888.52   2217.61 o 
  -5   3  13    14162.70    13538.71    946.28 o 
  -3   3  13     1162.56     2304.59    323.88 o 
  -1   3  13      101.94      460.84    203.69 o 
   1   3  13      853.80     1409.26    230.67 o 
   3   3  13     6539.54     6243.91    618.55 o 
   5   3  13    99405.20    93739.84   3038.73 o 
   7   3  13    16511.10    18339.13   1961.55 o 
   9   3  13    13911.43    13782.93   1712.08 o 
  11   3  13     1736.68      955.59    524.59 o 
  13   3  13      695.95      180.12    513.18 o 
  15   3  13     2173.47     1030.79    693.74 o 
  17   3  13      210.84      989.58    850.42 o 
 -20   4  13     9835.18    10205.35   1367.25 o 
 -18   4  13    39884.35    31801.80   2359.87 o 
 -16   4  13      192.58      823.13    563.97 o 
 -14   4  13   130015.50   113115.45   6234.74 o 
 -12   4  13     5575.51     6602.61    862.49 o 
 -10   4  13      208.85       54.11    359.91 o 
  -8   4  13     1951.95     1840.90    325.71 o 
  -6   4  13   329525.66   336787.97  10876.21 o 
  -4   4  13    20166.45    19954.00    941.27 o 
  -2   4  13   354885.13   341410.63   9818.51 o 
   0   4  13     5328.04     6062.99    494.69 o 
   2   4  13       36.78      320.23    170.10 o 
   4   4  13     2534.12     3158.89    473.16 o 
   6   4  13   175820.86   176636.05   5404.63 o 
   8   4  13     2632.28     2356.49    500.11 o 
  10   4  13      318.63      819.49    450.68 o 
  12   4  13    51736.67    52471.87   2431.50 o 
  14   4  13     3450.19     2860.33    686.83 o 
  16   4  13    15724.25    14838.69   1634.99 o 
 -21   5  13     2283.40     3814.35   2200.80 o 
 -19   5  13    18418.97    22697.15   2432.73 o 
 -17   5  13    21424.68    25474.05   2395.07 o 
 -15   5  13     4789.69     5482.22   1536.60 o 
 -13   5  13     2308.96     2064.58    699.94 o 
 -11   5  13    13300.50    15823.83   1397.60 o 
  -9   5  13     5224.84     5402.09    937.48 o 
  -7   5  13   175175.44   174402.98   5238.67 o 
  -5   5  13   213397.86   220093.81   6481.40 o 
  -3   5  13   182707.06   179845.06   5348.32 o 
  -1   5  13   157194.45   151701.34   4569.34 o 
   1   5  13     7572.01     9485.10    625.45 o 
   3   5  13     6063.37     5971.57    927.86 o 
   5   5  13     6759.46     6944.21    703.89 o 
   7   5  13     1496.22     1490.82    384.50 o 
   9   5  13    53442.41    54033.02   2370.57 o 
  11   5  13    54557.07    49379.60   2310.69 o 
  13   5  13     8021.88     9620.12   1055.38 o 
  15   5  13     5611.08     8850.20   1530.56 o 
 -20   6  13     4119.95     5583.14   1185.71 o 
 -18   6  13    33981.74    36037.80   2864.23 o 
 -16   6  13    27231.18    26472.31   2111.95 o 
 -14   6  13        9.17      321.36    525.10 o 
 -12   6  13    21455.48    20865.07   1710.23 o 
 -10   6  13    20201.97    21986.74   1646.59 o 
  -8   6  13   195845.33   206325.66   8112.74 o 
  -6   6  13     2334.85     3138.51    554.45 o 
  -4   6  13    30492.66    27395.51   1124.95 o 
  -2   6  13    78996.89    75968.34   2469.31 o 
   0   6  13   142357.38   147754.66   4472.39 o 
   2   6  13    36181.98    35513.79   1349.86 o 
   4   6  13    26938.95    27789.95   1486.76 o 
   6   6  13      875.87      504.54    342.33 o 
   8   6  13    15680.94    17477.87   1262.06 o 
  10   6  13    19986.82    20966.73   1442.22 o 
  12   6  13     2407.30     3219.33    672.70 o 
  14   6  13     1979.38     2529.54    843.98 o 
  16   6  13     8446.23    13136.07   1894.86 o 
 -19   7  13     2051.71     1422.11    852.41 o 
 -17   7  13      760.00     1187.99    734.33 o 
 -15   7  13       21.63      -48.01    605.76 o 
 -13   7  13    39497.18    40075.91   2498.64 o 
 -11   7  13    37733.61    40078.39   2388.68 o 
  -9   7  13    29358.02    29869.47   2008.51 o 
  -7   7  13     2550.49     3539.17    666.46 o 
  -5   7  13    40151.16    40640.31   2087.06 o 
  -3   7  13     7835.49     9496.61   1084.62 o 
  -1   7  13     5045.73     5741.83    518.65 o 
   1   7  13    29377.42    25635.32   1211.61 o 
   3   7  13     2618.13     3641.35    565.00 o 
   5   7  13     5908.08     5543.94    637.79 o 
   7   7  13     4301.43     4608.26    640.86 o 
   9   7  13    88312.09    80432.36   3819.26 o 
  11   7  13    14004.60    13791.33   1190.85 o 
  13   7  13    15026.03    16936.04   1694.65 o 
  15   7  13      533.01      -93.18    763.92 o 
 -18   8  13    12288.47    14761.27   3260.96 o 
 -16   8  13     3281.91      895.53    739.39 o 
 -14   8  13     5295.07     5694.02    969.75 o 
 -12   8  13    36199.11    37817.86   2384.35 o 
 -10   8  13    13668.98    15207.08   2557.01 o 
  -8   8  13    11285.87    11854.01   1128.27 o 
  -6   8  13     1083.89      886.66    482.71 o 
  -4   8  13    12802.32    12790.00    917.44 o 
  -2   8  13    22058.69    21158.47   1804.15 o 
   0   8  13     6423.69     7729.44    610.61 o 
   2   8  13    52113.06    46998.44   1975.67 o 
   4   8  13    70196.73    68444.84   2688.41 o 
   6   8  13     1111.63     2270.52    486.89 o 
   8   8  13       56.22       -4.32    377.52 o 
  10   8  13      406.99      437.28    480.51 o 
  12   8  13     1421.84     2210.98    722.49 o 
  14   8  13        3.07     -648.59    648.59 o 
 -19   9  13     6070.98     4214.90   1122.19 o 
 -17   9  13     3218.25     2565.55    824.58 o 
 -15   9  13       29.30      256.64    594.22 o 
 -13   9  13      612.87      176.04    528.82 o 
 -11   9  13     2056.07     2803.36    705.53 o 
  -9   9  13     2183.60     1972.05    611.92 o 
  -7   9  13     3247.92     2936.35    745.93 o 
  -5   9  13     7399.94     7614.08   1345.41 o 
  -3   9  13      146.95       94.03    337.64 o 
  -1   9  13    50568.49    51410.83   2083.28 o 
   1   9  13    45221.47    45599.24   3322.94 o 
   3   9  13      977.95     1065.91    391.51 o 
   5   9  13    14543.39    14068.76   1531.46 o 
   7   9  13    37327.25    39484.73   1858.63 o 
   9   9  13    11111.43    11788.06    936.46 o 
  11   9  13    10228.39    10607.91   1280.60 o 
  13   9  13      981.74      333.06    743.94 o 
  15   9  13    25612.63    30112.10   3135.41 o 
 -18  10  13     2167.99     2388.05    893.97 o 
 -16  10  13       61.03      509.58    705.87 o 
 -14  10  13     3146.72     2228.12   1422.44 o 
 -12  10  13     8887.03     8743.08   1170.29 o 
 -10  10  13       99.26     -150.35    469.69 o 
  -8  10  13    16494.55    14548.67   1427.72 o 
  -6  10  13      930.92      829.74    443.81 o 
  -4  10  13     3955.28     4010.20    825.96 o 
  -2  10  13     8529.35     9926.15    824.86 o 
   0  10  13       22.60      137.17    303.49 o 
   2  10  13    32503.63    32161.82   2889.53 o 
   4  10  13    13911.30    17719.73   1558.45 o 
   6  10  13    19391.54    17493.86   1233.27 o 
   8  10  13     1665.75     1136.19    478.17 o 
  10  10  13      424.78      589.20    600.89 o 
  12  10  13      444.10     -144.36    638.53 o 
  14  10  13     9048.79     8233.82   1663.26 o 
 -17  11  13      648.16      580.70    914.52 o 
 -15  11  13      811.09     1191.56    791.58 o 
 -13  11  13       10.48       87.82    649.51 o 
 -11  11  13     8195.60     8111.43   1085.59 o 
  -9  11  13     1428.51     1164.97    551.56 o 
  -7  11  13      882.96     1569.71    573.28 o 
  -5  11  13      443.12     1630.27    516.99 o 
  -3  11  13     7541.28     8058.61   1160.23 o 
  -1  11  13    42277.89    42982.56   2195.42 o 
   1  11  13     3915.19     4172.59    672.50 o 
   3  11  13    39122.32    36755.61   2331.75 o 
   5  11  13      740.39       22.35    453.58 o 
   7  11  13      498.54      736.56    470.18 o 
   9  11  13     1123.60     1260.59    544.46 o 
  11  11  13     7051.29     6674.60   2496.79 o 
  13  11  13     3576.14     4414.20   2376.41 o 
 -16  12  13     3320.55     1796.38    925.92 o 
 -14  12  13      314.72      574.60    710.00 o 
 -12  12  13    35558.08    37248.39   2529.31 o 
 -10  12  13        3.76      874.29   1335.44 o 
  -8  12  13    71852.73    67728.14   3272.69 o 
  -6  12  13     1193.64     1360.63    634.48 o 
  -4  12  13      364.59      847.92    684.06 o 
  -2  12  13     1009.58     1626.09    539.61 o 
   0  12  13    11410.52    13513.20   1643.07 o 
   2  12  13     4984.90     6057.69   1078.37 o 
   4  12  13    13661.18    15223.61   3036.37 o 
   6  12  13    12865.78    15520.78   1719.88 o 
   8  12  13     1262.88     1881.78    879.00 o 
  10  12  13     2962.54     4028.77    907.45 o 
  12  12  13     1445.60     1928.89   1673.97 o 
 -15  13  13        2.71     -392.16    781.32 o 
 -13  13  13     2391.79     1956.17   1045.23 o 
 -11  13  13    32456.80    29029.87   2188.93 o 
  -9  13  13    35096.00    29079.12   2098.74 o 
  -7  13  13       88.66      585.92    533.36 o 
  -5  13  13     3665.26     2530.22    637.44 o 
  -3  13  13     9113.37     8845.79   1747.61 o 
  -1  13  13     4042.03     4525.75    755.90 o 
   1  13  13    45925.37    54507.16   4766.99 o 
   3  13  13     8748.09     9306.62   1873.66 o 
   5  13  13     2762.05     2598.99    815.20 o 
   7  13  13     5841.16     5641.04   1119.45 o 
   9  13  13     8653.19     9375.36   1914.73 o 
 -14  14  13       39.48       27.05    762.34 o 
 -12  14  13     1695.90     1828.38    799.58 o 
 -10  14  13     1305.71       99.11    843.86 o 
  -8  14  13    16751.97    12640.93   1320.70 o 
  -6  14  13      475.93      400.86    521.55 o 
  -4  14  13      384.61     2628.96    674.70 o 
  -2  14  13     3217.73     3266.25   1940.22 o 
   0  14  13    33036.38    29888.28   2584.23 o 
   2  14  13    19788.80    17497.85   1900.32 o 
   4  14  13     1175.98     2043.41    831.32 o 
   6  14  13      195.53      183.31    780.48 o 
   8  14  13    11245.59    10536.66   2107.33 o 
  10  14  13     1897.94     2342.42   1294.42 o 
 -11  15  13     3307.22     4512.34    949.06 o 
  -9  15  13     1614.82     1161.88    661.27 o 
  -7  15  13     1824.63     2165.75    725.18 o 
  -5  15  13    48457.47    48125.75   2661.64 o 
  -3  15  13    35575.19    34059.43   2222.53 o 
  -1  15  13     2576.72     3729.33    986.90 o 
   1  15  13     1603.17      949.83    757.02 o 
   3  15  13     1042.20       85.03   1420.47 o 
   5  15  13      697.43     4412.93   1555.01 o 
   7  15  13     6956.91     6729.87   1741.95 o 
 -10  16  13     2823.83     1919.40    795.84 o 
  -8  16  13     4737.57     3953.26    868.75 o 
  -6  16  13     6296.38     5767.15   1232.34 o 
  -4  16  13     3681.32     3508.81    790.02 o 
  -2  16  13      908.34     2191.54    676.17 o 
   0  16  13        9.69      -23.43    798.22 o 
   2  16  13       87.80     -631.63    957.36 o 
   4  16  13     1735.57     3135.50   1393.56 o 
   6  16  13      743.01     2750.29   1475.70 o 
  -7  17  13     1523.44     2307.10    798.16 o 
  -5  17  13      163.84      310.40    640.90 o 
  -3  17  13     3367.49     2815.14    862.63 o 
  -1  17  13     3445.96     3144.00   1450.21 o 
   1  17  13      597.74     1614.49   1362.40 o 
   3  17  13       96.75      124.63   1189.62 o 
 -20   0  14    33567.24    27511.85   2759.03 o 
 -18   0  14     1322.87      750.20    805.70 o 
 -16   0  14    22290.99    20511.63   6329.08 o 
 -14   0  14    36047.74    33294.88   3193.57 o 
 -12   0  14       68.05      443.44   1081.99 o 
 -10   0  14    49158.35    53414.29   3122.76 o 
  -8   0  14     2906.44     3658.49    656.53 o 
  -6   0  14   145281.48   157264.63   7526.47 o 
  -4   0  14   104537.24    94366.98   4669.80 o 
  -2   0  14     2685.87     2808.79    514.78 o 
   0   0  14    35823.17    38774.09   1793.14 o 
   2   0  14    52676.91    55754.54   2391.56 o 
   4   0  14    97590.23    90944.22   5116.79 o 
   6   0  14    19414.07    25241.32   4128.27 o 
   8   0  14       36.67       19.52    494.81 o 
  10   0  14       42.10     -254.47    763.34 o 
  12   0  14     6175.11     6333.84   1174.20 o 
  14   0  14    29198.54    24720.76   2484.30 o 
  16   0  14      137.25     -218.38    912.98 o 
 -21   1  14     1182.52       -4.72    879.21 o 
 -19   1  14        3.28      262.82    613.63 o 
 -17   1  14     1701.65      785.33    640.82 o 
 -15   1  14     2712.77     1929.69    495.79 o 
 -13   1  14      192.89      633.82    372.81 o 
 -11   1  14       63.19     -358.65    399.12 o 
  -9   1  14   191391.70   195071.33   6602.55 o 
  -7   1  14    43415.85    43292.57   2365.73 o 
  -5   1  14    10454.38    11011.53    760.81 o 
  -3   1  14     4696.48     5239.67    620.80 o 
  -1   1  14      495.53      534.53    198.29 o 
   1   1  14     1306.15     1484.95    241.90 o 
   3   1  14    39909.84    37134.56   1486.31 o 
   5   1  14    17239.20    16309.26   1109.56 o 
   7   1  14    45273.22    36916.39   1930.44 o 
   9   1  14     9596.75    12209.98   1305.79 o 
  11   1  14     5648.43     5552.77    773.75 o 
  13   1  14       48.52       63.33    470.91 o 
  15   1  14       34.22     -259.38    544.92 o 
  17   1  14    13162.19    13446.23   1651.93 o 
 -20   2  14       54.62       82.91    702.39 o 
 -18   2  14      299.42      262.29    680.70 o 
 -16   2  14     4316.99     4142.59    777.00 o 
 -14   2  14    15717.81    15171.03   1106.43 o 
 -12   2  14     9072.85     8733.88   1005.30 o 
 -10   2  14     8278.05     9430.35    790.26 o 
  -8   2  14     9126.36    11108.72    821.37 o 
  -6   2  14    23692.84    24695.82   1898.59 o 
  -4   2  14    90951.94    86181.14   2747.12 o 
  -2   2  14    35449.63    34177.89   1273.61 o 
   0   2  14    55152.51    55132.85   1838.34 o 
   2   2  14      997.60     1317.74    330.10 o 
   4   2  14    86354.25    84715.38   2764.75 o 
   6   2  14    48274.51    46757.43   2044.70 o 
   8   2  14     1101.96      977.83    382.47 o 
  10   2  14     9290.67     8846.35   1043.95 o 
  12   2  14       93.94      154.27    460.95 o 
  14   2  14     1563.41     1477.63    632.63 o 
  16   2  14     1187.13      937.15    785.89 o 
 -21   3  14    18848.05    21339.51   2642.39 o 
 -19   3  14     5076.07     5774.57   1008.53 o 
 -17   3  14       54.72       92.87    539.81 o 
 -15   3  14    92732.52    83325.38   3933.18 o 
 -13   3  14    27568.85    27750.32   1967.74 o 
 -11   3  14    18573.95    18807.01   1162.20 o 
  -9   3  14    31450.47    29920.96   1474.32 o 
  -7   3  14   131203.97   131565.08   5195.00 o 
  -5   3  14   168297.38   167845.05   5037.57 o 
  -3   3  14    91349.23    84832.57   2715.50 o 
  -1   3  14    64182.41    64036.87   2114.23 o 
   1   3  14    83313.34    77276.16   2465.56 o 
   3   3  14   415916.13   383726.53  12369.00 o 
   5   3  14    24260.07    26207.41   1214.49 o 
   7   3  14    83945.55    82155.73   3208.49 o 
   9   3  14    11095.29    12213.86   1491.40 o 
  11   3  14    12275.81    13160.04   1155.11 o 
  13   3  14     3242.86     5464.41    846.07 o 
  15   3  14    15372.22    14346.04   1341.60 o 
  17   3  14     8860.18     9680.22   1394.33 o 
 -20   4  14      120.61      560.61    766.91 o 
 -18   4  14     3131.09     3677.04    865.68 o 
 -16   4  14    16124.54    12965.72   1358.06 o 
 -14   4  14    16885.28    13967.70   1340.55 o 
 -12   4  14       60.95      225.68    662.72 o 
 -10   4  14    32503.53    34253.96   2492.96 o 
  -8   4  14    11875.08    12157.08    742.11 o 
  -6   4  14   222334.52   227161.19   6711.41 o 
  -4   4  14   290634.03   290896.78   8463.47 o 
  -2   4  14   110563.26   115841.97   3591.82 o 
   0   4  14     4714.31     5335.17    471.12 o 
   2   4  14      423.58      650.86    319.14 o 
   4   4  14    28772.22    28034.24   1387.56 o 
   6   4  14     7848.91     8622.44    825.81 o 
   8   4  14     1513.40     1521.82    578.08 o 
  10   4  14     8526.44     8898.91    938.33 o 
  12   4  14    53279.67    46273.61   2435.79 o 
  14   4  14    16616.24    18149.45   1474.85 o 
  16   4  14     1839.73     3018.42    984.28 o 
 -21   5  14    17737.97    14679.17   2013.79 o 
 -19   5  14     2524.81      543.86    847.77 o 
 -17   5  14    41507.30    43202.16   3143.88 o 
 -15   5  14    16332.05    16145.18   1787.95 o 
 -13   5  14     1390.77     1104.53    551.27 o 
 -11   5  14    30600.57    33719.70   2150.24 o 
  -9   5  14    14205.74    13890.26   1273.10 o 
  -7   5  14    68069.94    63474.72   2471.13 o 
  -5   5  14    61205.98    62359.68   2120.04 o 
  -3   5  14   240443.34   236627.20   6967.20 o 
  -1   5  14     3422.12     5859.35    637.77 o 
   1   5  14    34952.18    34491.55   1324.79 o 
   3   5  14   124210.45   123043.75   4334.81 o 
   5   5  14       11.94     -213.36    298.38 o 
   7   5  14      294.11       46.40    332.80 o 
   9   5  14    52098.68    51333.30   2325.12 o 
  11   5  14    32638.77    36680.04   2072.67 o 
  13   5  14    12093.22    12572.29   1206.51 o 
  15   5  14    26844.25    29848.98   2358.52 o 
 -20   6  14     1193.33     1462.21    926.64 o 
 -18   6  14     2954.65     4452.25    980.54 o 
 -16   6  14     4264.67     5047.83    994.97 o 
 -14   6  14     3098.33     2627.49   1481.67 o 
 -12   6  14    20315.67    20027.58   1671.85 o 
 -10   6  14     7803.72     7618.54    948.56 o 
  -8   6  14      745.18     1134.30    516.27 o 
  -6   6  14    10356.73    11609.99    875.03 o 
  -4   6  14    57860.41    61116.09   2088.20 o 
  -2   6  14   286703.53   287984.22   8402.76 o 
   0   6  14   108347.23   112088.16   3525.42 o 
   2   6  14    12332.97    11893.97    902.64 o 
   4   6  14    20188.84    19406.90   1194.66 o 
   6   6  14     1779.48     1960.27    457.24 o 
   8   6  14     8406.80     9600.61    962.14 o 
  10   6  14    49059.14    44982.78   2486.48 o 
  12   6  14     6493.46     6575.13    899.22 o 
  14   6  14     1265.59     1519.31    747.44 o 
  16   6  14     1131.44     -235.27    813.65 o 
 -19   7  14     1044.72     2565.96   1972.74 o 
 -17   7  14     3809.59     4606.88   1089.23 o 
 -15   7  14     2089.96     2753.34    994.79 o 
 -13   7  14    73038.20    72832.99   3598.89 o 
 -11   7  14    60718.22    60283.99   3970.59 o 
  -9   7  14     4566.15     3899.23    682.68 o 
  -7   7  14     5504.60     5383.70    772.70 o 
  -5   7  14     1275.05     1985.92    466.14 o 
  -3   7  14      241.19     1129.01    386.77 o 
  -1   7  14    60453.06    59853.77   2075.36 o 
   1   7  14    32062.64    31369.21   1306.43 o 
   3   7  14     9149.17    10655.01    883.78 o 
   5   7  14      539.25       23.40    357.72 o 
   7   7  14        1.36       69.32    336.49 o 
   9   7  14    36430.12    33870.41   1926.53 o 
  11   7  14      268.34     -395.87    473.30 o 
  13   7  14     6467.17     6950.98   1143.39 o 
  15   7  14        6.98     -645.62    728.60 o 
 -18   8  14      329.32     1053.96    807.89 o 
 -16   8  14     9352.96     8513.69   1960.25 o 
 -14   8  14     2226.43     1250.66    612.94 o 
 -12   8  14     6347.87     5796.71    927.64 o 
 -10   8  14      340.89     1191.93    504.22 o 
  -8   8  14        0.67       44.47    369.51 o 
  -6   8  14       89.21       87.88    425.78 o 
  -4   8  14    23158.87    24407.94   1366.71 o 
  -2   8  14     2079.77     2090.49    630.00 o 
   0   8  14     3386.89     3507.39    780.14 o 
   2   8  14      412.16      944.22    411.69 o 
   4   8  14      523.65      715.30    364.45 o 
   6   8  14     7795.99     9359.49    881.10 o 
   8   8  14     4688.98     5515.56    745.39 o 
  10   8  14     7721.27     8802.84   1054.06 o 
  12   8  14    14204.40    13545.77   1483.95 o 
  14   8  14      186.39     -691.52    691.52 o 
 -19   9  14      996.78      704.87    917.89 o 
 -17   9  14     7636.05     6658.71   1848.70 o 
 -15   9  14       41.34      -30.79    599.65 o 
 -13   9  14     5010.39     4595.68   1087.89 o 
 -11   9  14     1500.80     1271.59    610.16 o 
  -9   9  14     9178.62    10488.46   1145.42 o 
  -7   9  14     3296.56     2508.56    569.28 o 
  -5   9  14     1309.96      799.95    611.92 o 
  -3   9  14     8257.79     7884.72    733.64 o 
  -1   9  14      656.99     1312.11    411.07 o 
   1   9  14      695.58     1327.98    497.06 o 
   3   9  14     6158.65     4916.90    625.96 o 
   5   9  14       17.85     -153.95    349.19 o 
   7   9  14     2413.07     3127.44    861.40 o 
   9   9  14     2130.61     2261.79    682.33 o 
  11   9  14     4084.13     3079.19    833.97 o 
  13   9  14       61.28     -564.90    732.76 o 
 -18  10  14      231.14     1160.83    922.78 o 
 -16  10  14     1567.57     1749.87    788.15 o 
 -14  10  14    15375.50    17712.61   1715.24 o 
 -12  10  14     4674.13     5329.80    956.83 o 
 -10  10  14     1306.75      629.05    559.40 o 
  -8  10  14      180.30     -166.47    431.52 o 
  -6  10  14    43029.80    40895.71   3588.65 o 
  -4  10  14     5803.61     6166.00    811.01 o 
  -2  10  14    20541.80    19958.84   1218.25 o 
   0  10  14     8358.25     9385.92    838.41 o 
   2  10  14     1794.63     3542.72    633.91 o 
   4  10  14     5801.50     4734.33    755.91 o 
   6  10  14     7346.23     9057.61    899.48 o 
   8  10  14    17921.43    17490.34   1295.97 o 
  10  10  14    40215.47    41742.48   6666.31 o 
  12  10  14     2678.18     2894.42    902.75 o 
 -17  11  14        8.68     -476.11    782.05 o 
 -15  11  14     2786.11     2706.59    894.00 o 
 -13  11  14    17045.59    20458.51   1851.20 o 
 -11  11  14    51315.68    52429.09   2963.48 o 
  -9  11  14       26.03      813.13    612.82 o 
  -7  11  14    18982.89    18054.28   2774.00 o 
  -5  11  14    69123.16    61387.07   2955.48 o 
  -3  11  14      529.95      880.42    456.64 o 
  -1  11  14      221.97     1047.75    388.03 o 
   1  11  14     4841.52     5261.77    782.59 o 
   3  11  14    58512.25    63909.51   3040.65 o 
   5  11  14     2635.90     3399.29    685.99 o 
   7  11  14    13993.64    14821.25   1380.35 o 
   9  11  14     3541.48     3861.18    692.08 o 
  11  11  14     1862.39     2321.89    974.12 o 
 -16  12  14      163.49      125.68    838.26 o 
 -14  12  14      133.42      -21.01    700.24 o 
 -12  12  14    22605.47    21262.90   1831.89 o 
 -10  12  14    58914.92    58527.85   3037.23 o 
  -8  12  14      636.41     1991.02    594.43 o 
  -6  12  14    10638.52    11062.94   1174.39 o 
  -4  12  14     5407.26     6725.67   1740.53 o 
  -2  12  14    13182.55    12760.58   1218.06 o 
   0  12  14      600.80      858.66    679.36 o 
   2  12  14    25141.81    24556.78   2233.97 o 
   4  12  14     2943.95     3120.44    727.91 o 
   6  12  14    21004.31    21992.58   2127.41 o 
   8  12  14    23559.19    27560.77   2531.79 o 
  10  12  14      367.44     1203.78   1521.02 o 
  12  12  14     1760.24     1705.13   1487.03 o 
 -15  13  14       26.85     -573.88    774.19 o 
 -13  13  14     7838.18     9009.96   1265.31 o 
 -11  13  14    17224.53    19615.47   2067.79 o 
  -9  13  14     9054.76     7703.19   1096.18 o 
  -7  13  14     8062.37     7208.77   1013.59 o 
  -5  13  14      205.78      921.15    559.74 o 
  -3  13  14     5986.54     4666.57    766.39 o 
  -1  13  14    21781.47    26468.16   2391.26 o 
   1  13  14    38255.03    41296.59   3098.19 o 
   3  13  14     3125.44     7464.04   1254.43 o 
   5  13  14      455.82      776.53    793.08 o 
   7  13  14     5532.09     4663.98   2156.90 o 
   9  13  14    32621.49    30901.83   2792.98 o 
 -14  14  14      401.40      418.43    810.37 o 
 -12  14  14      726.80      109.40    704.70 o 
 -10  14  14     3060.39     2824.15    765.31 o 
  -8  14  14      389.05      364.32    591.57 o 
  -6  14  14     1652.74     1985.16    623.62 o 
  -4  14  14    32800.65    36030.39   5918.13 o 
  -2  14  14     4056.76     5833.33    902.00 o 
   0  14  14     5708.73     8595.61   1300.51 o 
   2  14  14     9013.95     8167.38   1334.62 o 
   4  14  14     2502.21     2207.68   1652.73 o 
   6  14  14     1152.51      478.76    812.08 o 
   8  14  14    20532.11    32369.07   3883.27 o 
 -11  15  14     2016.30     2946.56    916.34 o 
  -9  15  14     2640.36     2847.46    864.89 o 
  -7  15  14     2504.96     1961.44    689.77 o 
  -5  15  14     2763.67     3845.91    825.02 o 
  -3  15  14    20082.97    20761.30   3265.85 o 
  -1  15  14        0.54      422.71    706.96 o 
   1  15  14      657.72     1102.76   1115.98 o 
   3  15  14     8995.10     9976.22   1463.07 o 
   5  15  14     2504.55     -518.34   1147.14 o 
   7  15  14      634.72     2874.92   1246.27 o 
 -10  16  14     1320.40     2738.83   1125.56 o 
  -8  16  14     2255.48     1624.83    779.24 o 
  -6  16  14        5.04     -562.16    562.16 o 
  -4  16  14     3014.29     1769.26    671.05 o 
  -2  16  14     1094.91     -325.01   1518.18 o 
   0  16  14      702.62      643.18    781.41 o 
   2  16  14     1349.91     3177.99   1438.88 o 
   4  16  14     1179.20       16.99   1090.49 o 
  -7  17  14      906.15     1049.49    726.89 o 
  -5  17  14       15.91      810.26    668.44 o 
  -3  17  14     1715.59      237.46    927.86 o 
  -1  17  14      438.36      815.86    936.68 o 
   1  17  14     2727.11     3265.80   1589.00 o 
 -21   1  15    26627.45    28740.11   2477.55 o 
 -19   1  15       51.66     -230.03    652.65 o 
 -17   1  15    23539.49    21583.03   1514.29 o 
 -15   1  15     4298.17     3317.88    959.20 o 
 -13   1  15    12268.19    11736.76    951.40 o 
 -11   1  15    10727.65    11808.09   1553.95 o 
  -9   1  15   130845.80   125081.12   4441.95 o 
  -7   1  15    19536.80    16304.46   1876.11 o 
  -5   1  15     1211.08     2291.96    373.49 o 
  -3   1  15    10119.38     8254.45    777.59 o 
  -1   1  15    34677.29    32028.45   1217.45 o 
   1   1  15    70166.53    66942.77   2072.90 o 
   3   1  15    33756.84    33153.39   1582.35 o 
   5   1  15    28832.99    29189.76   1578.98 o 
   7   1  15       13.72      208.28    333.09 o 
   9   1  15     5999.15     7062.55   1428.81 o 
  11   1  15    10740.06    10322.19   1034.05 o 
  13   1  15     4173.90     3344.53    702.15 o 
  15   1  15      453.85      113.82    612.41 o 
 -20   2  15    12678.86    13286.69   2297.98 o 
 -18   2  15      732.72     1274.70    675.48 o 
 -16   2  15      725.58     -189.05    526.88 o 
 -14   2  15    22826.99    22961.58   1515.93 o 
 -12   2  15     5519.43     8085.66    767.79 o 
 -10   2  15   197261.45   202555.72   6884.67 o 
  -8   2  15   190758.66   186544.59   6320.66 o 
  -6   2  15    83419.12    89995.93   3252.39 o 
  -4   2  15    50039.05    49812.93   1755.28 o 
  -2   2  15    43817.34    44297.09   1571.22 o 
   0   2  15    44370.60    41718.32   1481.65 o 
   2   2  15   155513.34   149703.81   4590.17 o 
   4   2  15    32177.31    31380.72   2313.55 o 
   6   2  15    35431.46    31843.06   2362.61 o 
   8   2  15    17732.45    19386.54   1341.45 o 
  10   2  15    35099.91    38289.21   2096.36 o 
  12   2  15        3.93      -35.30    478.43 o 
  14   2  15     7607.70     8382.44   1047.93 o 
  16   2  15       25.10     1207.16    956.82 o 
 -21   3  15     6248.74     8223.67   2038.62 o 
 -19   3  15     4398.86     4023.77   1583.98 o 
 -17   3  15     3461.02     4887.09   1404.92 o 
 -15   3  15    40815.14    40779.37   3346.55 o 
 -13   3  15     7446.53     8277.18   1046.37 o 
 -11   3  15     2342.85     4103.14    627.44 o 
  -9   3  15    22323.13    24096.84   1302.58 o 
  -7   3  15    45413.77    45942.97   1689.02 o 
  -5   3  15     1030.79     1170.05    307.87 o 
  -3   3  15      544.74      686.69    277.52 o 
  -1   3  15     2332.66     2555.85    339.31 o 
   1   3  15     4635.26     4927.12    397.34 o 
   3   3  15    59328.16    60228.64   2361.52 o 
   5   3  15    34102.24    34738.13   2220.34 o 
   7   3  15      818.04      651.07    389.44 o 
   9   3  15      563.21       73.66    970.96 o 
  11   3  15     3460.69     2954.12    927.19 o 
  13   3  15     8827.79     7379.19    960.83 o 
  15   3  15     1537.32      974.09    692.04 o 
 -20   4  15     1962.92     2513.16    904.65 o 
 -18   4  15     7958.57     6848.64   1097.17 o 
 -16   4  15    34399.55    28534.10   2116.26 o 
 -14   4  15    72571.06    66096.38   3283.22 o 
 -12   4  15     6169.76     5432.19    926.55 o 
 -10   4  15    13128.72    15423.04   2146.99 o 
  -8   4  15     4357.70     4689.04    633.48 o 
  -6   4  15   248911.56   243496.91   7176.55 o 
  -4   4  15    10796.35    11786.24    747.12 o 
  -2   4  15    38223.98    41435.70   2266.23 o 
   0   4  15    18345.85    18650.47    897.53 o 
   2   4  15   140265.66   127579.54   4446.16 o 
   4   4  15   100838.86    92495.84   3404.21 o 
   6   4  15    23235.36    21776.25   1399.12 o 
   8   4  15    19812.30    18815.43   1369.97 o 
  10   4  15       18.14      219.99    453.61 o 
  12   4  15    24395.19    25438.40   1770.53 o 
  14   4  15    43674.89    45318.00   4306.99 o 
  16   4  15     9626.37     9699.20   1413.61 o 
 -19   5  15     5553.78     5762.11   1236.51 o 
 -17   5  15     4276.42     4969.55   1826.92 o 
 -15   5  15      825.03     1556.34    762.12 o 
 -13   5  15     2711.86     1573.76    627.35 o 
 -11   5  15    12051.94    10474.63   1132.71 o 
  -9   5  15    35488.01    33982.66   3212.76 o 
  -7   5  15     1265.08     1184.52    501.99 o 
  -5   5  15    14726.00    16440.24    861.84 o 
  -3   5  15   162207.38   165304.05   4996.79 o 
  -1   5  15   234747.89   236147.03   6969.70 o 
   1   5  15    24398.24    24972.51   1378.46 o 
   3   5  15      212.58       54.37    327.43 o 
   5   5  15     3929.91     3581.60    511.78 o 
   7   5  15        1.06      -52.88    359.41 o 
   9   5  15     8517.74     7707.74    876.48 o 
  11   5  15    35215.83    33616.75   2019.12 o 
  13   5  15     9967.91    10928.83   1156.57 o 
  15   5  15     5693.08     5739.45   1195.25 o 
 -20   6  15      228.58      155.49   1248.36 o 
 -18   6  15    30265.45    31566.42   2518.11 o 
 -16   6  15     2830.55     4467.52    972.40 o 
 -14   6  15       89.16      969.34    623.46 o 
 -12   6  15    41977.78    44032.16   5102.35 o 
 -10   6  15      581.59     1037.61   1071.96 o 
  -8   6  15      859.13     1145.60    480.50 o 
  -6   6  15    52713.63    47565.09   2018.91 o 
  -4   6  15    10150.15    11003.81   1489.71 o 
  -2   6  15    14793.12    17555.01   1476.31 o 
   0   6  15   392704.69   382471.00  11026.55 o 
   2   6  15    48325.12    47449.86   2006.15 o 
   4   6  15        1.82      232.42    303.14 o 
   6   6  15     7467.02     6581.10    759.12 o 
   8   6  15    43726.00    39989.53   2055.17 o 
  10   6  15    13748.39    12705.16   1153.12 o 
  12   6  15     9601.98     7202.04    954.87 o 
  14   6  15     3906.96     6027.10   1116.56 o 
 -19   7  15     1956.44     1321.63    843.98 o 
 -17   7  15      687.28     -188.09    691.92 o 
 -15   7  15     1339.05     1811.86    732.80 o 
 -13   7  15    41151.13    47710.19   3366.92 o 
 -11   7  15    18609.86    21301.97   2393.87 o 
  -9   7  15    34839.75    34122.14   2151.09 o 
  -7   7  15    36969.37    32131.97   3203.00 o 
  -5   7  15    61269.36    58077.83   3080.15 o 
  -3   7  15     7205.73     8397.22    791.82 o 
  -1   7  15    54669.55    52563.84   2442.64 o 
   1   7  15    11796.02    10717.64    865.20 o 
   3   7  15       33.07     -209.18    305.74 o 
   5   7  15     6286.40     7689.87    784.02 o 
   7   7  15    27199.02    27120.84   1664.70 o 
   9   7  15     6850.82     5424.52    772.38 o 
  11   7  15     1080.98      115.22    486.23 o 
  13   7  15    15744.06    15810.04   3776.53 o 
  15   7  15     1871.35     2352.94    912.28 o 
 -18   8  15    13901.55    14483.22   1699.15 o 
 -16   8  15     4232.17     2909.78   1397.11 o 
 -14   8  15    13485.03    13353.82   1481.27 o 
 -12   8  15    63524.54    67363.48   3375.60 o 
 -10   8  15    29479.85    28011.82   1976.67 o 
  -8   8  15     4391.39     3900.21    708.19 o 
  -6   8  15    15431.99    17852.83   1410.14 o 
  -4   8  15     8822.01     8795.33    804.92 o 
  -2   8  15       23.12      347.93    342.73 o 
   0   8  15     2817.77     3349.36    649.97 o 
   2   8  15     2217.43     1822.91    450.53 o 
   4   8  15    35611.28    36435.63   1731.14 o 
   6   8  15    16221.57    21219.69   1556.40 o 
   8   8  15     2154.79     1697.57    536.11 o 
  10   8  15       55.33      441.03    510.92 o 
  12   8  15       68.21      473.51    688.26 o 
  14   8  15     3194.40     2632.47   1001.34 o 
 -17   9  15    10954.77    11084.54   1499.08 o 
 -15   9  15     8826.48     9996.87   2143.32 o 
 -13   9  15     2934.19     3020.44    806.72 o 
 -11   9  15      318.45      380.54    517.14 o 
  -9   9  15     4073.31     4250.41    802.68 o 
  -7   9  15    31538.89    29863.46   1949.78 o 
  -5   9  15    22039.68    19875.27   1683.07 o 
  -3   9  15    20213.99    22165.00   1375.23 o 
  -1   9  15     7938.08     8776.86    793.01 o 
   1   9  15      262.79       -3.33    416.70 o 
   3   9  15     1846.43     2149.47    523.30 o 
   5   9  15      215.60      249.88    394.11 o 
   7   9  15     2943.18     4956.46    692.89 o 
   9   9  15    14547.65    16619.00   1358.43 o 
  11   9  15     1084.16      310.16    660.93 o 
  13   9  15      126.60      666.16    797.26 o 
 -18  10  15      293.73     1085.22   1032.89 o 
 -16  10  15       63.67      364.96    705.78 o 
 -14  10  15     4794.36     7422.36   1148.71 o 
 -12  10  15     3097.33     2071.65   1077.92 o 
 -10  10  15      666.07     1057.48    599.46 o 
  -8  10  15      620.54      866.50    523.35 o 
  -6  10  15    79829.32    76646.67   3525.94 o 
  -4  10  15    37565.55    35075.39   2056.87 o 
  -2  10  15     1751.75     1706.48    432.92 o 
   0  10  15     8269.55     7107.72    857.53 o 
   2  10  15     9510.99     9403.54   1330.52 o 
   4  10  15     9224.91     9937.93   1062.95 o 
   6  10  15     5584.02     6847.78   1246.10 o 
   8  10  15     2363.11     2264.16    689.03 o 
  10  10  15      922.17      806.99   1139.67 o 
  12  10  15     1347.13     1339.80   1149.64 o 
 -17  11  15     2666.85     4109.98   1152.69 o 
 -15  11  15     1362.23     1986.76    856.81 o 
 -13  11  15      451.89     1203.43    736.61 o 
 -11  11  15     4848.49     5953.55   1006.39 o 
  -9  11  15     1368.50     1334.19    579.75 o 
  -7  11  15     6964.78     5718.10    970.18 o 
  -5  11  15     3103.15     3163.71    807.33 o 
  -3  11  15    22279.34    24237.05   2621.69 o 
  -1  11  15    22943.01    25234.18   1735.00 o 
   1  11  15    10572.49     8911.83   1026.21 o 
   3  11  15     5990.67     6324.06    895.31 o 
   5  11  15     6061.88     8936.63   1087.27 o 
   7  11  15     9553.49    10867.18   1604.73 o 
   9  11  15     3510.70     2662.35    770.38 o 
  11  11  15     6097.79     4017.95    960.49 o 
 -16  12  15      217.04     -241.18    770.46 o 
 -14  12  15      162.87      508.64    732.09 o 
 -12  12  15    37723.50    35312.20   2477.13 o 
 -10  12  15      319.35      514.76    583.96 o 
  -8  12  15     6901.17     6228.39    955.40 o 
  -6  12  15    42058.30    38475.19   2576.84 o 
  -4  12  15    11600.89    11602.09   1473.32 o 
  -2  12  15     3738.13     4353.10    746.24 o 
   0  12  15    60340.71    64001.21   3874.04 o 
   2  12  15     1544.98     1171.92    612.37 o 
   4  12  15      900.37     2393.93    660.40 o 
   6  12  15    21636.70    26573.82   3575.71 o 
   8  12  15    16340.44    16418.94   1576.94 o 
  10  12  15    11765.99    11984.03   2571.85 o 
 -15  13  15      213.75      759.63    847.82 o 
 -13  13  15      232.81     1535.59    792.96 o 
 -11  13  15    16390.76    16408.47   1631.41 o 
  -9  13  15     2011.88     1386.61    701.22 o 
  -7  13  15    10012.59    11112.79   1229.40 o 
  -5  13  15     3430.10     2644.59    684.84 o 
  -3  13  15     8165.13     7332.13    960.60 o 
  -1  13  15      174.44      -68.14    621.88 o 
   1  13  15     8225.43     8824.65   1448.79 o 
   3  13  15      602.30     1109.03    729.18 o 
   5  13  15     2073.44     2822.76    953.53 o 
   7  13  15    24389.98    26907.50   2527.88 o 
   9  13  15     5809.89     9007.14   2305.60 o 
 -12  14  15     3267.62     4172.47   1533.57 o 
 -10  14  15       10.15      638.44    662.41 o 
  -8  14  15      242.06     1113.74    657.46 o 
  -6  14  15       52.28       96.23    518.69 o 
  -4  14  15    31547.13    31810.60   3904.08 o 
  -2  14  15      827.39     1596.92    810.08 o 
   0  14  15    44302.51    48047.88   3421.52 o 
   2  14  15     6089.58     7313.39   1260.24 o 
   4  14  15        0.67     -222.40    800.16 o 
   6  14  15      106.19     1003.31    849.32 o 
   8  14  15    16973.13    19662.76   2937.23 o 
 -11  15  15      154.59      271.21    717.71 o 
  -9  15  15     2037.59      974.59    695.09 o 
  -7  15  15       32.65     -323.71    587.55 o 
  -5  15  15    11131.61    11793.59   1404.50 o 
  -3  15  15    24751.04    24461.73   4179.26 o 
  -1  15  15     1716.77     1553.37    855.91 o 
   1  15  15     2151.33      996.57    797.44 o 
   3  15  15      134.56     2030.22   1079.16 o 
   5  15  15     7552.73     5211.68   1690.96 o 
   7  15  15      767.53     1552.17   1135.81 o 
  -8  16  15     1238.80     1448.22    922.84 o 
  -6  16  15        2.73     -583.29    586.30 o 
  -4  16  15     8358.18     5009.55    906.02 o 
  -2  16  15     6431.47     7285.47   1238.66 o 
   0  16  15     5424.52     5960.61   1242.36 o 
   2  16  15    14128.19    12244.62   2475.55 o 
   4  16  15     4866.19     1569.17   1300.09 o 
  -5  17  15     1681.77     2243.59    763.35 o 
  -3  17  15      660.84     1712.89   1540.84 o 
  -1  17  15     2962.86     3779.50   1189.67 o 
 -20   0  16    48395.82    51677.77   6171.88 o 
 -18   0  16     4036.63     3334.39   1003.59 o 
 -16   0  16        9.35      323.80    659.46 o 
 -14   0  16     2630.36     1906.57    686.78 o 
 -12   0  16    79324.30    69793.71   3973.51 o 
 -10   0  16    16886.06    18651.96   1676.15 o 
  -8   0  16    29445.27    30970.80   2165.34 o 
  -6   0  16     6227.27     7019.98    912.36 o 
  -4   0  16   345395.72   339990.41  15544.49 o 
  -2   0  16    75390.87    68736.55   4031.97 o 
   0   0  16    71090.01    69799.59   3207.23 o 
   2   0  16     6372.47     5060.95   1149.97 o 
   4   0  16     8120.05     6115.09   1553.59 o 
   6   0  16     3035.60     1623.46    610.97 o 
   8   0  16    47859.50    49188.65   8879.68 o 
  10   0  16     1998.87     1280.04    765.01 o 
  12   0  16    45791.32    45172.20   3327.24 o 
  14   0  16      816.79      905.86    922.20 o 
  16   0  16      259.53      408.30   1033.01 o 
 -21   1  16     3442.78     2167.29   1713.62 o 
 -19   1  16      733.21     1691.77    797.67 o 
 -17   1  16    16427.71    14773.83   2439.49 o 
 -15   1  16     4490.08     5902.38    758.07 o 
 -13   1  16      426.55      669.20    405.67 o 
 -11   1  16    61643.98    63744.89   2591.81 o 
  -9   1  16   346324.31   355312.94  11623.20 o 
  -7   1  16    75966.77    70396.21   2677.32 o 
  -5   1  16     2155.59     3308.02    438.61 o 
  -3   1  16      497.06      943.09    279.10 o 
  -1   1  16     8725.41     9633.06    762.42 o 
   1   1  16      446.53      943.05    348.69 o 
   3   1  16    18863.81    16870.52   1171.07 o 
   5   1  16     7857.90     6990.74    755.62 o 
   7   1  16     2618.71     4150.47    929.80 o 
   9   1  16    23201.23    23410.43   1571.97 o 
  11   1  16     1162.64     1015.44    843.41 o 
  13   1  16     1406.11     1141.43    635.10 o 
  15   1  16     2459.77     1764.01    754.82 o 
 -20   2  16     1438.61     1238.68    809.77 o 
 -18   2  16     3738.16     3871.59    849.94 o 
 -16   2  16     4479.13     5512.47    905.17 o 
 -14   2  16      921.53     1050.44    607.45 o 
 -12   2  16    19578.30    19194.20   1238.36 o 
 -10   2  16    17928.59    21597.01   1285.88 o 
  -8   2  16    36196.13    35866.96   1693.79 o 
  -6   2  16    14293.58    14012.37   1070.70 o 
  -4   2  16     1028.72      862.48    280.40 o 
  -2   2  16     3587.54     4543.95    452.26 o 
   0   2  16    24671.00    22521.62   1185.17 o 
   2   2  16    99965.56    99783.18   3226.76 o 
   4   2  16    68561.21    70166.98   2809.80 o 
   6   2  16      888.90     1297.56    414.07 o 
   8   2  16     2123.80     1679.83    496.35 o 
  10   2  16      628.15     1599.18    522.64 o 
  12   2  16     9087.92    10554.92   1392.83 o 
  14   2  16     1011.70     1041.42    672.19 o 
  16   2  16     1101.81     2875.47    829.93 o 
 -21   3  16     7147.97     7679.36   1734.60 o 
 -19   3  16     1684.20     1957.24    794.75 o 
 -17   3  16    13913.32    12451.97   1394.55 o 
 -15   3  16    10631.87     8779.22   2268.90 o 
 -13   3  16    14620.41    10802.39   1714.97 o 
 -11   3  16     9878.25    10554.37    869.68 o 
  -9   3  16   146481.13   139275.83   4896.83 o 
  -7   3  16      215.06       88.23    336.55 o 
  -5   3  16      614.82      579.13    287.38 o 
  -3   3  16    56023.51    57332.74   1987.08 o 
  -1   3  16    14063.09    14149.21    790.01 o 
   1   3  16    52044.45    50229.08   2027.40 o 
   3   3  16   151556.98   145950.34   4554.14 o 
   5   3  16     5467.80     5121.23    658.66 o 
   7   3  16      239.05      350.38    386.56 o 
   9   3  16      218.79      101.85    430.01 o 
  11   3  16    17739.78    19881.20   2590.33 o 
  13   3  16     2933.16     3922.38    800.99 o 
  15   3  16    47159.15    39769.40   2396.66 o 
 -20   4  16     2300.02     2613.02    913.29 o 
 -18   4  16      156.77      436.16    604.65 o 
 -16   4  16      772.38     1786.03    687.48 o 
 -14   4  16      243.33      716.10    556.46 o 
 -12   4  16     3665.34     4769.46    805.89 o 
 -10   4  16    10458.44    10812.43   1337.47 o 
  -8   4  16     1272.45     1428.55    368.88 o 
  -6   4  16      233.32      195.76    282.11 o 
  -4   4  16        4.32      135.78    271.97 o 
  -2   4  16    10877.65    10121.89    688.68 o 
   0   4  16     7286.60     7974.51    588.25 o 
   2   4  16     7672.10     9018.67    768.47 o 
   4   4  16     1953.22     2234.91    458.25 o 
   6   4  16    30822.79    32367.87   1793.95 o 
   8   4  16     1838.04     1273.43    498.10 o 
  10   4  16    11889.33    14371.88   1264.68 o 
  12   4  16    19456.84    18834.93   1515.26 o 
  14   4  16    15394.17    16102.05   1458.84 o 
 -19   5  16    25503.16    25780.98   6521.68 o 
 -17   5  16    16597.76    20177.81   5016.24 o 
 -15   5  16     7581.04    12141.64   1436.02 o 
 -13   5  16     2302.00     3616.60    782.78 o 
 -11   5  16    12280.32    12918.76   1729.12 o 
  -9   5  16     8994.71     9617.43   1105.18 o 
  -7   5  16    11963.53    10272.62   1413.31 o 
  -5   5  16    37795.68    36985.64   1460.01 o 
  -3   5  16   107639.24   112605.03   3567.44 o 
  -1   5  16   125517.15   134480.61   4160.39 o 
   1   5  16    82800.80    82284.16   3092.36 o 
   3   5  16    21874.71    20615.51   1212.53 o 
   5   5  16    19791.79    20029.53   1493.84 o 
   7   5  16     8477.18     7613.25    842.01 o 
   9   5  16        2.86      -91.96    403.66 o 
  11   5  16    25916.87    26793.51   1821.48 o 
  13   5  16      507.74     2462.94    945.62 o 
  15   5  16    22545.25    21822.64   2043.03 o 
 -20   6  16     4623.29     6231.07   1262.27 o 
 -18   6  16      118.01     1320.19    868.20 o 
 -16   6  16     1531.54      560.57    670.15 o 
 -14   6  16    11708.39    16806.71   1640.93 o 
 -12   6  16    70097.53    79594.79   5332.75 o 
 -10   6  16     4687.94     5494.23    836.41 o 
  -8   6  16    24577.59    25952.61   1830.70 o 
  -6   6  16    10641.32    14886.44   1071.12 o 
  -4   6  16    11495.72    11636.18   1420.01 o 
  -2   6  16    26594.63    25510.02   1215.02 o 
   0   6  16    22245.77    25554.22   1375.41 o 
   2   6  16    32285.44    27526.07   1409.10 o 
   4   6  16     7610.78     6829.04    717.69 o 
   6   6  16    16162.12    15787.86   1225.98 o 
   8   6  16     5264.66     6068.49    815.61 o 
  10   6  16    13711.36    15117.53   1873.65 o 
  12   6  16     2751.08     2257.27    954.61 o 
  14   6  16      104.43      305.91    705.73 o 
 -19   7  16      155.99       46.58    750.73 o 
 -17   7  16      682.96      650.11    769.14 o 
 -15   7  16      886.67      509.90    654.01 o 
 -13   7  16    48256.32    45268.78   2759.85 o 
 -11   7  16    11295.43    10291.38   1199.26 o 
  -9   7  16       29.00      653.01    447.25 o 
  -7   7  16     6388.89     7690.00   1174.01 o 
  -5   7  16     2645.74     2113.56    470.76 o 
  -3   7  16     1346.23      980.10    524.12 o 
  -1   7  16    25372.47    24152.99   1148.49 o 
   1   7  16    16892.99    15592.45   1057.78 o 
   3   7  16    43554.86    40805.69   1849.83 o 
   5   7  16   117495.13   108541.23   4023.81 o 
   7   7  16    12655.99    10847.94   1277.99 o 
   9   7  16     4539.76     3986.05    711.50 o 
  11   7  16     2633.68     2205.74    675.31 o 
  13   7  16      465.62      -19.51    673.04 o 
 -18   8  16    17647.55    18922.11   1936.01 o 
 -16   8  16      154.87      368.62   1221.82 o 
 -14   8  16     6861.85     8113.20   1371.68 o 
 -12   8  16    63459.23    60882.73   4207.39 o 
 -10   8  16      240.51      226.83    433.61 o 
  -8   8  16     3262.87     3379.62    703.33 o 
  -6   8  16    10638.63    13337.12   1224.30 o 
  -4   8  16    47229.31    49643.87   3231.78 o 
  -2   8  16     9723.85     9440.40    857.76 o 
   0   8  16     4729.24     4878.04    770.14 o 
   2   8  16       25.68      268.78    354.49 o 
   4   8  16    10292.63    11582.55    969.16 o 
   6   8  16    32739.52    30836.65   2071.61 o 
   8   8  16     1819.95     1060.88    531.26 o 
  10   8  16     1567.23     2989.62    699.09 o 
  12   8  16     4578.63     5497.92   1246.47 o 
  14   8  16     1802.37     1549.00    943.40 o 
 -17   9  16    21537.90    24802.12   2276.31 o 
 -15   9  16      710.15     -177.15    689.22 o 
 -13   9  16     2637.32     1807.54    724.67 o 
 -11   9  16        8.20     -272.61    491.78 o 
  -9   9  16    26689.22    22637.95   1777.28 o 
  -7   9  16    26459.64    23519.21   1727.35 o 
  -5   9  16     4184.84     6095.02    812.73 o 
  -3   9  16       95.45     -116.96    319.74 o 
  -1   9  16    29843.14    32690.34   2023.38 o 
   1   9  16    28377.48    26854.84   3940.37 o 
   3   9  16    37516.66    37601.18   2106.76 o 
   5   9  16    11852.92    14099.53   1441.93 o 
   7   9  16      534.83     1322.23    609.32 o 
   9   9  16     2141.28     1145.78    567.19 o 
  11   9  16     3152.48     4798.13   1868.65 o 
  13   9  16       65.16      697.74    832.73 o 
 -16  10  16     1199.82     1031.38    823.54 o 
 -14  10  16    11959.47    14008.72   1574.10 o 
 -12  10  16     1878.12     2689.98    805.99 o 
 -10  10  16       65.10       18.14    554.71 o 
  -8  10  16    44937.69    46973.87   2513.99 o 
  -6  10  16   140265.25   120890.84   7847.26 o 
  -4  10  16     3643.39     3040.82    667.10 o 
  -2  10  16     2913.81     3428.16    553.22 o 
   0  10  16     1089.47     1588.97    538.53 o 
   2  10  16       43.41      982.23    486.08 o 
   4  10  16     1116.86     2096.57    604.59 o 
   6  10  16     2832.48     2955.78    747.79 o 
   8  10  16     1431.93     1760.60    676.57 o 
  10  10  16        9.34     -197.19    603.90 o 
  12  10  16     9891.54     9296.20   2002.20 o 
 -15  11  16      694.09      641.67    798.16 o 
 -13  11  16    13210.43    12485.62   1551.59 o 
 -11  11  16    12771.95    13425.04   1424.74 o 
  -9  11  16     1892.17     1516.87   1110.55 o 
  -7  11  16    11870.85    12125.84   1254.63 o 
  -5  11  16    37480.09    33577.43   2595.19 o 
  -3  11  16     5838.44     5986.54    828.02 o 
  -1  11  16     6799.86     5636.40    825.42 o 
   1  11  16      665.88      184.51    449.99 o 
   3  11  16     2770.68     2774.67    738.64 o 
   5  11  16    92530.15    88462.24   4038.09 o 
   7  11  16    28824.95    34116.48   2285.35 o 
   9  11  16     1736.27     1620.03   1157.05 o 
  11  11  16     6521.09     5753.19   1087.34 o 
 -14  12  16      594.81     -314.98    694.32 o 
 -12  12  16     7268.58     9005.65   1255.08 o 
 -10  12  16     7250.45     9099.85   1189.54 o 
  -8  12  16     1582.87     1184.40    614.27 o 
  -6  12  16        1.19      415.14    502.03 o 
  -4  12  16      604.28      581.65    493.12 o 
  -2  12  16     1391.75     1944.23    745.59 o 
   0  12  16     1164.71     2273.17    626.10 o 
   2  12  16     2062.51     1617.47    580.55 o 
   4  12  16       30.44      544.06    531.75 o 
   6  12  16    18966.56    21992.46   1755.24 o 
   8  12  16    13664.63    17809.44   2033.59 o 
  10  12  16     3389.23     4939.77   2121.49 o 
 -13  13  16     5244.33     4828.87   1073.25 o 
 -11  13  16     1203.07      291.30   1161.08 o 
  -9  13  16     7226.34     7740.71   1071.98 o 
  -7  13  16       97.83      120.83    531.60 o 
  -5  13  16      153.29     -460.58    514.99 o 
  -3  13  16    17888.70    19282.60   2065.22 o 
  -1  13  16    16474.72    18527.63   2023.78 o 
   1  13  16    41313.59    34637.09   2856.16 o 
   3  13  16    16980.33    15917.26   1880.93 o 
   5  13  16    28622.27    28810.82   2606.32 o 
   7  13  16      660.74     1401.14   1120.23 o 
   9  13  16    19294.23    27097.90   4112.70 o 
 -12  14  16     5413.95     7948.11   1251.33 o 
 -10  14  16      350.54      580.54    641.92 o 
  -8  14  16     5875.92     6386.35   1000.94 o 
  -6  14  16     1792.16     1704.19    708.58 o 
  -4  14  16    28154.01    32358.73   4204.85 o 
  -2  14  16    10803.21    13333.75   1673.73 o 
   0  14  16     1590.29     2778.26    920.96 o 
   2  14  16     1015.36      751.56    761.92 o 
   4  14  16     8832.81    10557.92   1507.73 o 
   6  14  16     2971.07     4169.97   2586.01 o 
 -11  15  16        5.74     -198.90    699.01 o 
  -9  15  16     1556.17     1461.07    833.29 o 
  -7  15  16     1200.68     2414.73    750.94 o 
  -5  15  16     7293.25     8111.32   1088.73 o 
  -3  15  16    11570.70     8656.11   1398.31 o 
  -1  15  16      168.82     -309.10    631.63 o 
   1  15  16     3211.54     3252.61   1018.33 o 
   3  15  16     9863.86     8840.55   1424.69 o 
   5  15  16     1306.94      819.59    959.98 o 
  -8  16  16      407.74     2511.33    844.94 o 
  -6  16  16     5414.86     3302.58   1470.07 o 
  -4  16  16      143.03     1564.94    855.91 o 
  -2  16  16      906.84      943.20   1110.31 o 
   0  16  16     1118.13      668.83    872.37 o 
   2  16  16    28312.58    27632.88   2682.87 o 
 -21   1  17    50228.84    58143.54   4893.92 o 
 -19   1  17      556.52      410.19   1098.77 o 
 -17   1  17     7275.96     6830.89   1058.02 o 
 -15   1  17    79924.16    81357.77   3282.20 o 
 -13   1  17      703.15      922.50    448.07 o 
 -11   1  17     4349.79     4198.49    579.98 o 
  -9   1  17    50312.16    48838.29   2090.33 o 
  -7   1  17     6233.18     6356.51    627.09 o 
  -5   1  17    45527.43    42660.18   1773.73 o 
  -3   1  17   151419.66   140808.48   4322.72 o 
  -1   1  17    47757.01    45298.00   2165.28 o 
   1   1  17     6433.93     6253.78    569.73 o 
   3   1  17    49568.97    45172.35   2010.08 o 
   5   1  17       93.30      185.48    344.46 o 
   7   1  17    82441.20    73760.95   3925.99 o 
   9   1  17    75916.90    71431.30   3424.33 o 
  11   1  17     5198.08     4349.55   1019.10 o 
  13   1  17     1668.59     2306.74    726.56 o 
  15   1  17     1362.84     2111.06    794.28 o 
 -20   2  17     7844.11     7511.88   1626.36 o 
 -18   2  17     3395.70     3073.57    812.29 o 
 -16   2  17    26947.44    28886.42   3211.50 o 
 -14   2  17    12683.21    14382.90   1438.93 o 
 -12   2  17      221.08     -326.82    326.82 o 
 -10   2  17    74929.10    72089.25   2840.52 o 
  -8   2  17    52508.53    47880.70   2348.58 o 
  -6   2  17    11856.43    13523.21   1499.06 o 
  -4   2  17       64.60       10.38    263.45 o 
  -2   2  17    15943.39    15761.02    862.67 o 
   0   2  17      751.14     1137.37    353.80 o 
   2   2  17    68239.47    62657.53   2566.85 o 
   4   2  17    32600.98    28520.91   1603.60 o 
   6   2  17    25619.03    28119.78   1666.10 o 
   8   2  17    65341.61    62079.23   2694.93 o 
  10   2  17     4166.85     4605.28    759.35 o 
  12   2  17     8629.61     9103.56   1617.32 o 
  14   2  17      980.41     1608.03   1182.74 o 
 -19   3  17      574.54     1017.81    788.68 o 
 -17   3  17     4045.72     5836.73   1148.74 o 
 -15   3  17     5950.65     6990.87   1105.66 o 
 -13   3  17    11660.22    12385.88   1280.34 o 
 -11   3  17        3.66      876.53    464.15 o 
  -9   3  17    20306.46    21781.74   1118.88 o 
  -7   3  17    26040.17    29344.75   1309.00 o 
  -5   3  17    73806.55    70523.31   2389.15 o 
  -3   3  17    43731.38    45195.79   1648.05 o 
  -1   3  17    51515.77    57372.36   1983.61 o 
   1   3  17    27204.43    27486.27   2177.09 o 
   3   3  17    81853.72    68260.16   2758.22 o 
   5   3  17     3389.75     3366.76    623.05 o 
   7   3  17     1836.83     2335.81    561.39 o 
   9   3  17     7484.67     7710.76   1471.78 o 
  11   3  17      831.27      902.08    565.74 o 
  13   3  17      875.05      576.94    618.82 o 
  15   3  17       39.50      488.63    858.13 o 
 -20   4  17     2727.24     1468.40    862.11 o 
 -18   4  17       11.10       86.42    681.66 o 
 -16   4  17      425.43     1095.07    642.50 o 
 -14   4  17       24.18       91.11    543.47 o 
 -12   4  17    25235.07    25955.45   5092.72 o 
 -10   4  17     6954.27     7438.71    953.84 o 
  -8   4  17     5610.08     5584.16    698.68 o 
  -6   4  17     5274.55     6643.13    588.01 o 
  -4   4  17    46186.31    47500.53   1741.00 o 
  -2   4  17     9486.05     8879.57    671.33 o 
   0   4  17    11750.67    11916.23    907.21 o 
   2   4  17   150033.42   144630.13   5255.47 o 
   4   4  17    64016.76    57323.77   2429.07 o 
   6   4  17        0.49       72.19    359.91 o 
   8   4  17        2.36      628.96    467.79 o 
  10   4  17    33597.97    36755.50   2154.11 o 
  12   4  17    17104.93    17498.71   1502.03 o 
  14   4  17    22144.75    20733.87   1680.98 o 
 -19   5  17     1910.99     3958.00   1151.64 o 
 -17   5  17    21380.97    17776.08   2002.65 o 
 -15   5  17    15237.65    17060.04   3537.74 o 
 -13   5  17     4253.01     2404.29   1110.13 o 
 -11   5  17     4109.67     4093.60    784.28 o 
  -9   5  17    22158.35    23070.30   1743.17 o 
  -7   5  17     1610.96     1614.11    473.02 o 
  -5   5  17     3245.60     4955.71    516.48 o 
  -3   5  17     2378.64     3212.53    450.09 o 
  -1   5  17    18895.56    19391.83   1184.67 o 
   1   5  17      559.19      705.20    369.17 o 
   3   5  17    32573.09    32425.49   1609.01 o 
   5   5  17    16050.81    16227.20   1237.83 o 
   7   5  17    38968.75    36810.05   2027.45 o 
   9   5  17    15873.97    13895.66   1245.99 o 
  11   5  17     1789.44     2313.40    661.26 o 
  13   5  17     4729.42     4152.08   1024.11 o 
 -20   6  17     4176.42     4101.12   1156.36 o 
 -18   6  17     3932.67     4678.66   1373.82 o 
 -16   6  17      235.85      486.72    688.14 o 
 -14   6  17     1377.12      101.43    695.52 o 
 -12   6  17     6483.34     7355.94   1006.57 o 
 -10   6  17     1900.05     2370.13    643.04 o 
  -8   6  17     4804.25     5742.22   1062.63 o 
  -6   6  17      412.98      238.18    492.64 o 
  -4   6  17    47054.16    45111.43   1962.66 o 
  -2   6  17    10138.65    11223.09    985.31 o 
   0   6  17    41311.86    41510.07   2211.95 o 
   2   6  17      856.40     1192.51    389.87 o 
   4   6  17    34516.63    30438.62   1953.53 o 
   6   6  17    12696.41    11630.07   1698.27 o 
   8   6  17     3610.91     2934.16    676.61 o 
  10   6  17     3533.85     3157.40    730.66 o 
  12   6  17     2900.62     2706.07    726.77 o 
  14   6  17     1046.94     1215.36    844.55 o 
 -19   7  17      697.87     1944.25    962.37 o 
 -17   7  17     5551.54     5485.40   1792.78 o 
 -15   7  17     4573.69     3530.05    876.77 o 
 -13   7  17    64623.89    66103.17   3414.46 o 
 -11   7  17     7845.23    10015.38   2359.31 o 
  -9   7  17    19767.42    18052.52   1562.06 o 
  -7   7  17    19224.71    18247.09   1887.07 o 
  -5   7  17      937.88      433.94    366.88 o 
  -3   7  17       97.24     -184.29    358.08 o 
  -1   7  17    52874.50    54003.75   2628.74 o 
   1   7  17      551.05      578.12    361.81 o 
   3   7  17      517.70      755.12    380.39 o 
   5   7  17    64737.22    68987.23   3313.36 o 
   7   7  17      218.43       77.00    409.72 o 
   9   7  17    17288.08    15392.47   1321.83 o 
  11   7  17      153.60      559.96    595.95 o 
  13   7  17      809.04     -535.00    809.07 o 
 -18   8  17    11105.35    13267.63   1718.03 o 
 -16   8  17     9694.44     9175.16   1387.08 o 
 -14   8  17      234.27     -536.12    551.99 o 
 -12   8  17        2.35     1858.13    690.68 o 
 -10   8  17     3351.24     1972.01   1316.68 o 
  -8   8  17    50742.34    45094.02   2579.23 o 
  -6   8  17    39037.66    36625.71   2226.82 o 
  -4   8  17      167.39      812.56    362.98 o 
  -2   8  17    18188.16    18145.25   1647.15 o 
   0   8  17    52113.75    43387.48   2334.91 o 
   2   8  17     1352.13     1333.79    466.88 o 
   4   8  17    63135.98    59786.11   2517.42 o 
   6   8  17    14579.38    18006.54   1580.76 o 
   8   8  17       25.35      372.23    456.58 o 
  10   8  17      929.70     1155.47    719.58 o 
  12   8  17      133.30      534.17    735.26 o 
 -17   9  17     8497.02     9687.06   1721.07 o 
 -15   9  17    26877.54    29856.10   2393.37 o 
 -13   9  17     1307.83     -110.10    572.02 o 
 -11   9  17      761.47     1239.35    619.19 o 
  -9   9  17     5262.08     4632.06   1041.05 o 
  -7   9  17   218591.27   213524.23  10303.47 o 
  -5   9  17    83288.15    86955.59   3888.96 o 
  -3   9  17       27.54     -137.71    416.19 o 
  -1   9  17    35235.00    31990.24   2022.72 o 
   1   9  17    11905.11    11690.98   1164.84 o 
   3   9  17     3615.59     6117.26    885.22 o 
   5   9  17     3074.72     2512.48    524.73 o 
   7   9  17     2243.28     2439.02   1245.69 o 
   9   9  17      304.01      -53.08    517.74 o 
  11   9  17    30683.12    24654.81   2073.70 o 
 -16  10  17     3011.91     3940.92   1020.95 o 
 -14  10  17      916.11     1126.96    756.71 o 
 -12  10  17    11647.03    12378.25   1641.77 o 
 -10  10  17     2562.16     4571.59   1297.85 o 
  -8  10  17      225.97      774.71    810.82 o 
  -6  10  17    14776.21    17904.81   1874.81 o 
  -4  10  17      408.42      384.65    450.83 o 
  -2  10  17    12146.67    11905.02   1172.17 o 
   0  10  17      621.11     1242.24    615.82 o 
   2  10  17     2948.99     2967.63    735.89 o 
   4  10  17     2670.31     2041.69    810.60 o 
   6  10  17     9643.49     9464.74   1412.76 o 
   8  10  17      713.34     2026.26    648.53 o 
  10  10  17      364.71      413.66    710.13 o 
  12  10  17    20097.55    15542.15   1957.57 o 
 -15  11  17     1384.68     1334.27    837.81 o 
 -13  11  17      716.39     1475.51    804.67 o 
 -11  11  17     1263.23     1035.21    655.00 o 
  -9  11  17       52.52      548.87    586.00 o 
  -7  11  17    22087.29    21141.76   2605.80 o 
  -5  11  17    16092.60    15370.94   1565.39 o 
  -3  11  17      265.79     -496.70    496.70 o 
  -1  11  17     4015.55     3716.73    680.43 o 
   1  11  17     1653.02      897.68    714.96 o 
   3  11  17     9185.89     8908.53   1077.12 o 
   5  11  17     6886.16     9560.54   1260.70 o 
   7  11  17     9478.25    10479.00   1552.13 o 
   9  11  17      827.93     1738.33   2192.30 o 
  11  11  17     4328.04     3198.30    992.47 o 
 -14  12  17      244.62      644.70    828.16 o 
 -12  12  17     3248.50     5450.23   1026.22 o 
 -10  12  17      800.73     1282.37    748.22 o 
  -8  12  17     4692.40     2340.07    732.19 o 
  -6  12  17    23266.88    24085.87   2248.24 o 
  -4  12  17      906.91     1249.48    566.83 o 
  -2  12  17    14372.44    15331.55   1774.02 o 
   0  12  17       10.74     -180.89    461.49 o 
   2  12  17      169.17      223.25    485.01 o 
   4  12  17    17798.98    21794.55   1769.46 o 
   6  12  17    28175.91    28245.63   2094.85 o 
   8  12  17     3900.67     2445.67   1006.35 o 
  10  12  17      711.71      978.01   1009.00 o 
 -13  13  17     1585.55     1870.64    880.03 o 
 -11  13  17      260.59       84.95    785.77 o 
  -9  13  17    12544.53     9298.55   1194.78 o 
  -7  13  17    30423.88    29351.07   2137.80 o 
  -5  13  17     3980.18     3905.76    804.38 o 
  -3  13  17       66.37      239.82    660.20 o 
  -1  13  17     4579.75     4935.20   1083.53 o 
   1  13  17     2494.43     3077.78    937.54 o 
   3  13  17      895.51     2054.30    683.58 o 
   5  13  17      289.34     1363.84    645.25 o 
   7  13  17    14157.93    12896.08   2687.98 o 
 -12  14  17      262.63      396.65    768.60 o 
 -10  14  17     1169.59      112.45    666.82 o 
  -8  14  17      906.92     1067.59    658.57 o 
  -6  14  17     4318.65     4687.46   1229.12 o 
  -4  14  17    12449.02    14604.03   2620.00 o 
  -2  14  17     1058.75     1297.90    770.85 o 
   0  14  17     3102.55     2340.74    975.77 o 
   2  14  17     2846.16     1583.03   1080.57 o 
   4  14  17      106.26     -158.09   1131.56 o 
   6  14  17      109.71     2016.93    940.48 o 
  -9  15  17       37.93      545.25    872.24 o 
  -7  15  17    12469.79    13922.54   1816.17 o 
  -5  15  17     2191.51     1561.96    896.83 o 
  -3  15  17       51.10     -827.07    827.07 o 
  -1  15  17     6442.97     7195.43   1392.14 o 
   1  15  17     4960.14     4243.32   1131.43 o 
   3  15  17     7720.20     8527.17   3134.09 o 
   5  15  17     6788.57    11076.45   1701.81 o 
  -6  16  17      217.72      611.71    895.42 o 
  -4  16  17     3108.15     2436.27    996.23 o 
  -2  16  17      103.88     1130.14   1251.94 o 
   0  16  17     4938.02     6610.54   2634.16 o 
   2  16  17    12340.30    13045.93   1841.73 o 
 -20   0  18     4213.13     3455.57   1872.24 o 
 -18   0  18    13038.21    16926.63   3447.07 o 
 -16   0  18    24202.05    24838.05   2280.40 o 
 -14   0  18    19710.52    18970.53   1868.64 o 
 -12   0  18    23271.88    25321.79   2802.69 o 
 -10   0  18    30547.59    35900.78   2508.98 o 
  -8   0  18     5569.51     8177.24   1651.31 o 
  -6   0  18    88773.16    82657.28   4339.77 o 
  -4   0  18   868569.44   861650.19  38516.60 o 
  -2   0  18    82023.05    84376.65   4357.86 o 
   0   0  18   109850.57   108853.41   5705.97 o 
   2   0  18     6240.93     6828.41   1082.98 o 
   4   0  18    35601.42    30586.67   2423.34 o 
   6   0  18    13803.57    11402.16   1482.48 o 
   8   0  18   255688.52   241156.77  11876.11 o 
  10   0  18     9155.32     7995.35   1378.12 o 
  12   0  18     3079.72     2533.26   1348.24 o 
  14   0  18    68273.35    58350.42   4205.84 o 
 -19   1  18      549.93       42.71    724.20 o 
 -17   1  18    19627.22    15422.65   1553.83 o 
 -15   1  18    25208.20    26193.93   1999.45 o 
 -13   1  18     1353.19     1765.55    473.87 o 
 -11   1  18     5921.77     6104.78    708.70 o 
  -9   1  18    29175.58    29391.30   1547.63 o 
  -7   1  18     3697.22     3204.84    504.01 o 
  -5   1  18    14160.13    13676.85   1079.20 o 
  -3   1  18    10697.01    10360.43    722.95 o 
  -1   1  18    15599.19    16392.51   1209.61 o 
   1   1  18    17880.63    19033.72   1282.64 o 
   3   1  18      657.00      972.07    387.52 o 
   5   1  18     3861.29     4166.87    694.60 o 
   7   1  18    51621.58    48943.11   2273.70 o 
   9   1  18    42348.47    44325.86   2301.17 o 
  11   1  18        1.62     -208.50    512.64 o 
  13   1  18     5058.31     5678.27    967.87 o 
  15   1  18      100.30      308.01    713.97 o 
 -20   2  18       48.62      581.91    795.78 o 
 -18   2  18     1846.29     1294.65    753.48 o 
 -16   2  18    18978.24    21689.43   2991.22 o 
 -14   2  18     9474.90     7462.90   1046.17 o 
 -12   2  18     3140.61     3380.32    585.72 o 
 -10   2  18    42573.37    46550.38   2178.64 o 
  -8   2  18     1682.10     1828.23    509.49 o 
  -6   2  18    33331.46    32226.81   1477.74 o 
  -4   2  18    13471.33    15763.16    917.62 o 
  -2   2  18     1859.09     1943.29    379.22 o 
   0   2  18    13011.29    13458.78    965.77 o 
   2   2  18    50465.55    48145.57   2132.22 o 
   4   2  18      483.57      564.34    353.14 o 
   6   2  18      819.47      707.93    451.94 o 
   8   2  18    47691.49    42467.46   2139.97 o 
  10   2  18      712.34      874.62    533.83 o 
  12   2  18      273.79     1180.62    603.36 o 
  14   2  18     8546.02     6276.80   1012.70 o 
 -19   3  18     8845.20    11059.55   1403.24 o 
 -17   3  18     1460.45     1218.92    718.49 o 
 -15   3  18     1560.49     3676.28   1159.59 o 
 -13   3  18    22820.58    27399.88   2036.49 o 
 -11   3  18    23991.22    20603.04   1644.63 o 
  -9   3  18        5.36     -272.46    341.00 o 
  -7   3  18     7969.81    10209.52    758.85 o 
  -5   3  18    24496.62    23407.78   1444.88 o 
  -3   3  18     6052.53     7041.79    598.43 o 
  -1   3  18     9418.55     9861.97    836.23 o 
   1   3  18        3.71      130.31    347.22 o 
   3   3  18    31436.03    30551.81   1968.57 o 
   5   3  18    13578.67    14163.47   1168.20 o 
   7   3  18    27447.97    27375.51   1731.19 o 
   9   3  18     9110.46    11932.51   1169.97 o 
  11   3  18     5169.35     6481.67    895.91 o 
  13   3  18       82.52      270.16    645.78 o 
 -20   4  18      750.01      856.26   1360.39 o 
 -18   4  18       54.45      625.85    688.70 o 
 -16   4  18     4567.31     2922.73    852.41 o 
 -14   4  18    22224.16    21290.69   1820.11 o 
 -12   4  18     5317.21     5841.99   1113.97 o 
 -10   4  18       92.57      754.23    477.05 o 
  -8   4  18     3244.38     4891.23    786.62 o 
  -6   4  18    40690.61    38783.09   1529.96 o 
  -4   4  18    77955.38    79017.67   3592.82 o 
  -2   4  18    24603.91    24945.22   1409.71 o 
   0   4  18     1041.40     1264.34    420.03 o 
   2   4  18      451.94      553.99    435.94 o 
   4   4  18    13452.45    15529.23   1728.93 o 
   6   4  18    36114.35    35742.65   2068.66 o 
   8   4  18    22047.68    23768.89   1649.54 o 
  10   4  18     2124.43     2209.08    635.79 o 
  12   4  18       86.59     -294.03    570.30 o 
  14   4  18       17.59      224.25    691.49 o 
 -19   5  18      554.19     1628.28   1195.60 o 
 -17   5  18    10122.43    14241.28   1694.53 o 
 -15   5  18     8266.67    10413.58   1360.67 o 
 -13   5  18      273.77     -257.33    501.64 o 
 -11   5  18      103.97      148.58    484.38 o 
  -9   5  18      975.88      798.98    507.23 o 
  -7   5  18      221.59      145.83    395.63 o 
  -5   5  18     2448.36     2213.83    508.02 o 
  -3   5  18    27637.87    29853.64   1329.07 o 
  -1   5  18   106787.74   108164.83   3928.41 o 
   1   5  18       43.67      144.15    332.21 o 
   3   5  18    16242.93    16046.90   1795.48 o 
   5   5  18      923.59      688.19    419.49 o 
   7   5  18     3714.68     3084.32    648.15 o 
   9   5  18        9.66      759.30    508.03 o 
  11   5  18      929.32      900.82    579.30 o 
  13   5  18     7504.25     8483.70   1107.97 o 
 -18   6  18      782.19      114.74    767.97 o 
 -16   6  18    11011.96    10783.99   1420.54 o 
 -14   6  18      390.07      -73.31    625.44 o 
 -12   6  18    28265.26    24514.12   2081.09 o 
 -10   6  18    25948.72    26339.64   1936.37 o 
  -8   6  18     3760.92     3815.24    723.04 o 
  -6   6  18        5.77      488.45    418.50 o 
  -4   6  18    10049.20    10630.33    934.62 o 
  -2   6  18     3849.16     4344.58    727.30 o 
   0   6  18     6030.43     6810.57    899.42 o 
   2   6  18     7964.10     7432.65    764.63 o 
   4   6  18    25217.28    28369.77   1912.05 o 
   6   6  18     8188.69    10800.67   1888.78 o 
   8   6  18    31237.22    29595.65   2205.21 o 
  10   6  18    13282.04    11167.92   1147.92 o 
  12   6  18     1271.67      904.86    619.29 o 
 -19   7  18      240.22      656.86   1037.53 o 
 -17   7  18     2373.38     2159.55   1061.88 o 
 -15   7  18     4841.71     3894.39    951.39 o 
 -13   7  18    14968.91    16475.77   1665.05 o 
 -11   7  18     8996.11     8644.79   1123.21 o 
  -9   7  18     6740.71     7719.28   1197.90 o 
  -7   7  18    20774.66    20422.54   1661.70 o 
  -5   7  18     1087.86      771.19    408.96 o 
  -3   7  18    11704.36    10640.58    921.51 o 
  -1   7  18     5333.31     5978.35    862.34 o 
   1   7  18     1933.78     1607.99    459.96 o 
   3   7  18    12208.08    11851.54    993.90 o 
   5   7  18     8740.09    10173.29   1383.77 o 
   7   7  18     1497.45     1340.85    543.44 o 
   9   7  18      296.45      366.66    493.71 o 
  11   7  18      147.97      120.96    576.52 o 
  13   7  18      783.97      655.83    803.34 o 
 -18   8  18    15592.04    20405.38   2081.16 o 
 -16   8  18     5154.49     6719.39   1198.80 o 
 -14   8  18     2568.07     3398.54    851.26 o 
 -12   8  18    39451.10    43621.29   2763.93 o 
 -10   8  18     9515.18     9429.13   1158.03 o 
  -8   8  18     6851.26     6723.75   1367.83 o 
  -6   8  18    41094.50    40676.11   2366.29 o 
  -4   8  18     4086.15     4953.18    994.27 o 
  -2   8  18    11604.20    11895.23   1176.21 o 
   0   8  18    38172.88    32592.74   2063.56 o 
   2   8  18     1070.70     1292.61    520.22 o 
   4   8  18    61027.95    58882.76   2965.62 o 
   6   8  18    58952.60    60979.69   4363.55 o 
   8   8  18     7857.27     6979.34   1012.73 o 
  10   8  18     2665.12     1737.92    688.46 o 
  12   8  18     5647.75     5764.13   1418.03 o 
 -17   9  18     2384.85     4165.30   1085.19 o 
 -15   9  18       85.43      344.38    725.44 o 
 -13   9  18      382.59      677.92    633.58 o 
 -11   9  18     3376.69     3602.98    853.30 o 
  -9   9  18    15848.17    15184.68   3462.90 o 
  -7   9  18    22722.04    27576.94   3527.80 o 
  -5   9  18      267.87      628.85    501.49 o 
  -3   9  18    16008.76    14864.38   1680.32 o 
  -1   9  18    66394.91    61140.57   3533.58 o 
   1   9  18    24830.40    24255.36   1775.43 o 
   3   9  18    19085.15    21052.39   1629.33 o 
   5   9  18    14901.72    16180.95   1920.69 o 
   7   9  18     2424.12     2067.52    667.83 o 
   9   9  18     8871.56     7569.03    969.04 o 
  11   9  18        0.69     2016.08    858.25 o 
 -16  10  18     1310.45     1409.56    893.44 o 
 -14  10  18     7666.32     8944.00   1736.26 o 
 -12  10  18      326.67      455.22    574.13 o 
 -10  10  18     4718.95     4174.81   1480.81 o 
  -8  10  18    20721.72    21145.86   3063.41 o 
  -6  10  18    71046.30    63522.43   3131.25 o 
  -4  10  18     4689.09     2984.99    670.19 o 
  -2  10  18    35232.96    33737.44   2053.27 o 
   0  10  18    28159.98    29318.47   2378.05 o 
   2  10  18     9449.65     8621.40   1031.82 o 
   4  10  18      821.27      499.46    673.18 o 
   6  10  18     2861.04     2906.97    879.48 o 
   8  10  18       15.21     -160.83    599.63 o 
  10  10  18    43453.27    42610.65   3369.55 o 
 -15  11  18    11550.08    13525.11   2731.14 o 
 -13  11  18     9636.92    12398.51   2301.03 o 
 -11  11  18      492.55      630.52    651.93 o 
  -9  11  18     3867.34     3755.66    800.35 o 
  -7  11  18    21538.15    22977.79   1843.48 o 
  -5  11  18    21364.12    21152.33   1710.56 o 
  -3  11  18    15105.58    12305.11   2959.89 o 
  -1  11  18    12939.33    12657.80   1261.39 o 
   1  11  18     1595.25     1577.90    617.91 o 
   3  11  18     1854.64     1871.87    688.39 o 
   5  11  18     4081.30     6260.25   1215.40 o 
   7  11  18       27.12      943.03    786.80 o 
   9  11  18     6123.36     8037.15   2299.94 o 
 -14  12  18    10222.09    10798.58   1537.62 o 
 -12  12  18     4279.99     3846.92    917.60 o 
 -10  12  18     5415.05     4520.99    875.67 o 
  -8  12  18    14595.05    12928.79   1377.70 o 
  -6  12  18     1772.51     1430.41    647.27 o 
  -4  12  18      946.52      544.77    687.71 o 
  -2  12  18        3.88     -356.60    632.24 o 
   0  12  18     1233.29      379.36    921.93 o 
   2  12  18     4503.06     5543.94    916.30 o 
   4  12  18      437.91      908.58    611.29 o 
   6  12  18    13590.41    18749.34   2182.70 o 
   8  12  18     2453.79     2306.03    950.62 o 
 -13  13  18     7164.60     5986.68   1180.22 o 
 -11  13  18     4519.36     3300.30    878.71 o 
  -9  13  18       30.68      333.49    659.98 o 
  -7  13  18      123.64      473.58    561.67 o 
  -5  13  18      295.61     -337.06    880.89 o 
  -3  13  18      649.80     -668.45    668.45 o 
  -1  13  18     3614.71     2753.43    871.11 o 
   1  13  18      658.82      265.91    662.19 o 
   3  13  18      821.88      705.30    597.24 o 
   5  13  18     1623.68     -248.22    613.73 o 
   7  13  18     1205.19     1400.93   1042.34 o 
 -12  14  18     1208.92      718.91    831.00 o 
 -10  14  18       46.30     -641.01    641.01 o 
  -8  14  18     1655.59     1236.43    867.54 o 
  -6  14  18     2183.57     2027.89    975.77 o 
  -4  14  18     1939.93     1379.40   1300.09 o 
  -2  14  18     4952.81     7076.49   1291.82 o 
   0  14  18    19232.34    21518.74   2239.51 o 
   2  14  18     2418.94     2475.30    904.93 o 
   4  14  18     5559.71     6623.17   1309.70 o 
   6  14  18     4219.82     5812.16   2030.86 o 
  -9  15  18     9191.54     5509.11   1094.73 o 
  -7  15  18     1914.47     1800.50    767.02 o 
  -5  15  18     1903.85     2073.06    975.26 o 
  -3  15  18      243.57      878.05   1014.01 o 
  -1  15  18     1006.72     1356.44   1917.56 o 
   1  15  18     4610.48     4535.63   1181.45 o 
   3  15  18     2173.13      855.01   1511.10 o 
  -4  16  18     4987.38     5500.16   1320.94 o 
  -2  16  18     4523.19     3744.48   1648.48 o 
   0  16  18       37.58      542.59   1026.28 o 
 -19   1  19     9756.56    13325.75   2174.12 o 
 -17   1  19     1666.77     -183.56    674.56 o 
 -15   1  19    15797.98    19812.75   1761.48 o 
 -13   1  19    21008.95    22206.22   1421.26 o 
 -11   1  19    11383.57    10294.77   1198.27 o 
  -9   1  19       43.17      223.25    356.07 o 
  -7   1  19     7939.09     8512.22    759.25 o 
  -5   1  19   229539.77   224068.56   8692.78 o 
  -3   1  19   311118.41   311058.06   9090.98 o 
  -1   1  19     3142.01     4091.61    564.79 o 
   1   1  19    17345.40    18960.63   1312.62 o 
   3   1  19     8331.61     8962.13    907.79 o 
   5   1  19    40198.63    38032.99   2034.65 o 
   7   1  19    37121.21    36576.91   2082.61 o 
   9   1  19     9520.05    11573.07   1203.99 o 
  11   1  19    10010.19    11707.54   1265.00 o 
  13   1  19    24346.61    22620.70   2095.24 o 
 -20   2  19        3.84     -336.33    766.01 o 
 -18   2  19     9826.15     7142.84   1487.97 o 
 -16   2  19    45415.52    47159.01   3208.78 o 
 -14   2  19     9219.85    12097.96   1346.01 o 
 -12   2  19        3.85      399.13    507.84 o 
 -10   2  19     6643.26     5904.06    717.90 o 
  -8   2  19      135.37      463.57    345.88 o 
  -6   2  19      437.91      617.35    327.81 o 
  -4   2  19     4608.97     5271.89    570.81 o 
  -2   2  19    30090.67    28421.05   1245.29 o 
   0   2  19   117629.70   118942.00   5072.86 o 
   2   2  19   153952.05   155113.08   5553.35 o 
   4   2  19    17289.79    16924.30   1287.80 o 
   6   2  19    20655.64    19769.06   1455.89 o 
   8   2  19    24896.26    24900.29   1700.50 o 
  10   2  19      382.68      442.31    545.10 o 
  12   2  19    10931.36    11238.66   1901.04 o 
  14   2  19      783.58      678.44    739.69 o 
 -19   3  19       10.01     -127.98    787.90 o 
 -17   3  19        0.78       27.78    653.02 o 
 -15   3  19     3375.13     3302.88    839.30 o 
 -13   3  19    11665.05    11528.16   1321.24 o 
 -11   3  19    11355.73    10190.74   1359.84 o 
  -9   3  19    28202.85    32223.98   3820.59 o 
  -7   3  19    22284.71    22385.07   1370.37 o 
  -5   3  19    42386.88    39935.94   1568.41 o 
  -3   3  19    16919.87    16111.96    936.60 o 
  -1   3  19    11472.02    13279.80    987.61 o 
   1   3  19    47219.29    43543.88   2297.92 o 
   3   3  19      923.56      593.22    380.12 o 
   5   3  19    69271.77    69820.33   2924.25 o 
   7   3  19      224.92     -276.27    413.60 o 
   9   3  19     2788.37     1611.97    639.00 o 
  11   3  19     8232.58     8878.77   1083.08 o 
  13   3  19      559.59      -34.35    655.33 o 
 -20   4  19     2097.00     1510.51    943.81 o 
 -18   4  19    15959.49    18575.02   2370.00 o 
 -16   4  19        5.74      870.74    629.74 o 
 -14   4  19     1137.03     1971.57    803.35 o 
 -12   4  19    17923.25    20061.61   1772.49 o 
 -10   4  19    57867.77    63079.32   5926.62 o 
  -8   4  19     6756.86     7255.90   1071.94 o 
  -6   4  19    38649.68    36174.20   2102.92 o 
  -4   4  19       61.73      214.90    306.50 o 
  -2   4  19    10791.81    10179.55    862.94 o 
   0   4  19     3339.98     2605.08    675.60 o 
   2   4  19      205.57      304.32    455.07 o 
   4   4  19       59.18      443.68    400.70 o 
   6   4  19     4145.66     4561.53    719.35 o 
   8   4  19     8023.17    10336.83   1327.05 o 
  10   4  19     3209.50     2551.30    660.58 o 
  12   4  19      151.14     -100.90    614.20 o 
  14   4  19     2057.21     1003.99    753.94 o 
 -19   5  19     2976.43     1628.45   1017.47 o 
 -17   5  19     2692.33     4233.05   1032.53 o 
 -15   5  19    17034.36    17222.44   2364.97 o 
 -13   5  19      544.09      420.08    603.12 o 
 -11   5  19     9517.38     9717.59   1464.62 o 
  -9   5  19     8574.80     7430.63    991.13 o 
  -7   5  19    10157.69    11039.95    952.57 o 
  -5   5  19     9811.11    11390.86   1504.89 o 
  -3   5  19    45502.72    45060.50   1712.90 o 
  -1   5  19    13175.42    15040.45   1278.06 o 
   1   5  19    17165.94    20385.57   1285.04 o 
   3   5  19    37398.16    38455.82   2260.77 o 
   5   5  19      239.50      313.85    403.97 o 
   7   5  19     1753.69     1139.88    600.16 o 
   9   5  19     5769.56     6906.52    970.55 o 
  11   5  19       20.69     -468.47    563.42 o 
  13   5  19      210.32      238.34    731.80 o 
 -18   6  19      895.16      918.74    881.35 o 
 -16   6  19      400.87     1057.95   1491.77 o 
 -14   6  19     2351.49     3380.60    865.48 o 
 -12   6  19    29403.42    30501.07   2430.44 o 
 -10   6  19    17997.34    15175.36   1454.92 o 
  -8   6  19    30891.09    29296.29   2586.17 o 
  -6   6  19    50440.29    46977.61   2084.02 o 
  -4   6  19       47.67      -29.01    395.63 o 
  -2   6  19     1095.32     1182.77    558.89 o 
   0   6  19    10211.82    12680.16   1003.94 o 
   2   6  19     1023.68      953.65    769.96 o 
   4   6  19     7155.09     7582.33   1085.51 o 
   6   6  19     1555.53      565.75    708.91 o 
   8   6  19        7.32      816.07    500.69 o 
  10   6  19      216.95     1792.97    657.90 o 
  12   6  19     6635.37     9028.06   1121.95 o 
 -17   7  19      982.25      513.62    770.44 o 
 -15   7  19     6216.55     6096.30   1100.98 o 
 -13   7  19    95388.13    98929.23   4671.82 o 
 -11   7  19     4389.76     6472.01   1266.48 o 
  -9   7  19     9061.45    10001.44   1656.99 o 
  -7   7  19    14025.14    14376.99   1388.03 o 
  -5   7  19     7634.94     8654.18   1125.81 o 
  -3   7  19    32337.76    32714.88   2671.84 o 
  -1   7  19      402.65     1830.33    587.19 o 
   1   7  19     3751.62     3927.90    607.47 o 
   3   7  19    25559.65    25855.90   2770.26 o 
   5   7  19   173239.64   153389.02   6493.53 o 
   7   7  19     1644.12     1135.31    522.65 o 
   9   7  19     4407.80     3122.32    779.35 o 
  11   7  19     3370.15     2562.28    879.39 o 
 -18   8  19     1672.28     1359.47    972.85 o 
 -16   8  19     3804.58     5055.81   1060.54 o 
 -14   8  19     6457.95     8127.05   1220.72 o 
 -12   8  19    17463.84    20528.43   1965.87 o 
 -10   8  19      247.48      513.56    521.40 o 
  -8   8  19    44456.70    41208.88   2556.30 o 
  -6   8  19    11992.55    13249.81   1338.69 o 
  -4   8  19     2082.72     1863.78    588.38 o 
  -2   8  19    66785.03    70623.57   3317.06 o 
   0   8  19   130975.07   118737.52   5079.26 o 
   2   8  19     2219.96     2720.00    674.90 o 
   4   8  19    13102.29    14436.84   1388.37 o 
   6   8  19        2.03      742.05    509.71 o 
   8   8  19      868.05      854.39    545.44 o 
  10   8  19     6063.24     7706.34    985.27 o 
  12   8  19      436.70      -23.75    850.83 o 
 -17   9  19     7085.31     6192.13   1279.70 o 
 -15   9  19     7031.06     9263.78   1304.03 o 
 -13   9  19     3591.21     4148.53    898.07 o 
 -11   9  19     1622.57     2649.66    725.74 o 
  -9   9  19      591.54     1019.43    586.20 o 
  -7   9  19    59929.02    58683.24  10801.49 o 
  -5   9  19       11.43      -37.61    408.60 o 
  -3   9  19        9.57      157.96    468.06 o 
  -1   9  19    82655.09    82794.98   3797.40 o 
   1   9  19        2.73      402.22    473.89 o 
   3   9  19     9050.91     8559.19   1004.15 o 
   5   9  19    12312.32    10392.74   1520.20 o 
   7   9  19       32.96      -49.81    462.95 o 
   9   9  19    11371.57    11083.56   1352.81 o 
  11   9  19    81733.10    80361.77   4137.63 o 
 -16  10  19        3.76      698.32    851.11 o 
 -14  10  19     2142.40     3298.79    926.92 o 
 -12  10  19       81.54      187.91    615.90 o 
 -10  10  19       33.21      145.50    571.66 o 
  -8  10  19     5293.63     4806.77    898.40 o 
  -6  10  19      445.47     1724.61    609.95 o 
  -4  10  19     4926.03     4515.67   1114.56 o 
  -2  10  19    13581.24    14429.69   1323.72 o 
   0  10  19      672.65      499.53    519.33 o 
   2  10  19       31.95     -272.55    476.03 o 
   4  10  19      498.13      295.43   1223.61 o 
   6  10  19     7936.69     8189.82   1364.79 o 
   8  10  19      512.02      -47.31    630.93 o 
  10  10  19      995.14     2629.36   1010.56 o 
 -15  11  19      116.90     -337.66    812.93 o 
 -13  11  19     5420.60     5558.60   1006.13 o 
 -11  11  19      416.14      -39.05    619.80 o 
  -9  11  19     1606.33     1160.08   1413.05 o 
  -7  11  19     2092.88     2027.75   1020.05 o 
  -5  11  19       77.36     -229.31    617.90 o 
  -3  11  19     2497.94     4527.18   1002.82 o 
  -1  11  19    30814.44    33774.04   2186.18 o 
   1  11  19       88.83      631.24    542.89 o 
   3  11  19     6557.47     6472.11    910.11 o 
   5  11  19     1350.73     1679.91    867.58 o 
   7  11  19      195.03     3241.03    995.00 o 
   9  11  19     4320.16     3897.40   1195.17 o 
 -14  12  19    11025.00    14336.39   1683.34 o 
 -12  12  19    21140.52    21564.66   2039.99 o 
 -10  12  19     2665.05     2300.75    773.10 o 
  -8  12  19     1335.96     1206.63    697.80 o 
  -6  12  19      304.90      324.68    588.29 o 
  -4  12  19     1669.14     3039.86   1935.97 o 
  -2  12  19    18963.56    20790.16   2162.17 o 
   0  12  19     4017.31     2922.86    765.80 o 
   2  12  19      523.77      619.19    588.10 o 
   4  12  19      242.35      651.86    667.61 o 
   6  12  19      127.14      887.07    792.53 o 
   8  12  19      112.70      172.35    817.26 o 
 -13  13  19      853.68     1279.48   1591.77 o 
 -11  13  19     2466.09     3857.08    950.32 o 
  -9  13  19     1276.78     1133.26    708.89 o 
  -7  13  19     2179.76     1323.95    684.83 o 
  -5  13  19      460.26     -402.21    892.22 o 
  -3  13  19     3501.44     2026.89   1222.20 o 
  -1  13  19     3268.82     4303.14   1020.65 o 
   1  13  19     6431.52     6962.29   1017.83 o 
   3  13  19      134.69      416.07    603.83 o 
   5  13  19      257.02      142.06    808.20 o 
 -10  14  19      519.56      297.27    710.14 o 
  -8  14  19       74.90      302.07    665.30 o 
  -6  14  19      361.54      577.95    766.28 o 
  -4  14  19     3166.55     3070.36   1345.41 o 
  -2  14  19     2067.41     1024.96    833.39 o 
   0  14  19     1050.56     1686.14    845.68 o 
   2  14  19     1204.81      990.09    823.81 o 
   4  14  19       34.29     1485.65    903.71 o 
  -7  15  19      641.54      423.31    887.70 o 
  -5  15  19      236.33     -947.45    947.45 o 
  -3  15  19      516.74      -19.51   2008.20 o 
  -1  15  19     2008.92     2557.15   1017.34 o 
   1  15  19     2004.12     1046.31   1038.09 o 
 -20   0  20     3960.72     2634.16   2047.85 o 
 -18   0  20     3882.54     7562.60   2580.35 o 
 -16   0  20    55723.80    49921.66   6044.42 o 
 -14   0  20     5806.49     3828.71    975.45 o 
 -12   0  20    90958.52    82401.31   4638.24 o 
 -10   0  20    16998.66    17143.40   1718.80 o 
  -8   0  20    23678.20    22434.11   5526.08 o 
  -6   0  20     1426.55     1408.88   1600.33 o 
  -4   0  20   154110.28   151133.06  10780.25 o 
  -2   0  20     3072.59     2555.27    784.68 o 
   0   0  20    22732.59    24857.31   2174.62 o 
   2   0  20    17028.67    19643.42   2484.04 o 
   4   0  20    33775.60    29700.37   2487.43 o 
   6   0  20      222.55      480.89    747.76 o 
   8   0  20    30577.46    36720.22   3071.78 o 
  10   0  20      610.04      467.64    827.36 o 
  12   0  20    17634.74    16958.33   2162.08 o 
 -19   1  20     2472.37     1916.86   1336.96 o 
 -17   1  20    23333.70    26384.14   2667.11 o 
 -15   1  20    14984.48    15039.64   2265.07 o 
 -13   1  20      485.17      -58.15    590.35 o 
 -11   1  20    23672.79    24190.66   1467.42 o 
  -9   1  20    11109.27    11424.06    977.28 o 
  -7   1  20     3131.35     2830.48    498.54 o 
  -5   1  20        9.84      772.57    378.64 o 
  -3   1  20        7.35      802.57    407.97 o 
  -1   1  20    11171.78    11282.52   1014.63 o 
   1   1  20   142327.20   135676.64   4963.11 o 
   3   1  20    46831.08    45174.37   3202.75 o 
   5   1  20    20639.98    22121.15   1535.54 o 
   7   1  20     9356.16     7842.41    934.56 o 
   9   1  20      232.00      126.81    545.69 o 
  11   1  20     6644.64     6583.73    986.99 o 
  13   1  20    10345.96     9647.74   1219.82 o 
 -20   2  20      604.71    -1217.14   1564.92 o 
 -18   2  20      154.34     -276.74   1040.61 o 
 -16   2  20    21971.12    19854.08   2799.60 o 
 -14   2  20      860.93     1628.62    680.78 o 
 -12   2  20       10.78     -102.47    485.32 o 
 -10   2  20    27767.88    26987.69   1564.61 o 
  -8   2  20    26294.97    27672.17   2092.13 o 
  -6   2  20    54338.95    51645.05   1930.95 o 
  -4   2  20     1001.05     1395.13    378.89 o 
  -2   2  20    11746.20    13013.21   1003.30 o 
   0   2  20     5393.36     7145.52    889.46 o 
   2   2  20    99616.50    87223.33   3441.28 o 
   4   2  20     6662.26     7175.73    976.21 o 
   6   2  20      780.25      302.43    476.43 o 
   8   2  20    38492.52    37974.57   2213.85 o 
  10   2  20     2880.10     1707.09    656.10 o 
  12   2  20      321.44     1270.47    716.62 o 
 -19   3  20    17575.31    19757.73   1976.90 o 
 -17   3  20      466.63      -58.76    712.17 o 
 -15   3  20    27031.68    28485.17   2225.09 o 
 -13   3  20    19476.29    19553.30   1969.22 o 
 -11   3  20   131621.16   124709.73   6615.84 o 
  -9   3  20   100279.72   101521.59   5058.17 o 
  -7   3  20      337.09      550.01    337.53 o 
  -5   3  20     1285.32     1291.77    378.34 o 
  -3   3  20     8390.85     9017.75    831.70 o 
  -1   3  20    16378.81    13265.98   1011.86 o 
   1   3  20    29869.29    31802.36   2043.60 o 
   3   3  20    27774.35    30394.90   1772.52 o 
   5   3  20      618.22     1041.78    472.59 o 
   7   3  20     8604.75     5999.94   1133.68 o 
   9   3  20     9521.60    10012.95   1116.12 o 
  11   3  20     7437.46     7571.40   1789.43 o 
  13   3  20     9717.63     9281.25   1364.25 o 
 -18   4  20     3600.84     2589.91   1111.19 o 
 -16   4  20     5101.22     5193.04   1184.70 o 
 -14   4  20     9313.14     9693.03   1439.86 o 
 -12   4  20     7948.03     6520.31   1142.29 o 
 -10   4  20    28690.50    29975.19   2136.98 o 
  -8   4  20    24580.11    23516.48   1752.89 o 
  -6   4  20     1490.39     2031.22    497.66 o 
  -4   4  20       82.86      121.12    318.92 o 
  -2   4  20     7365.71     7196.99    758.96 o 
   0   4  20      205.74       22.45    408.58 o 
   2   4  20     1078.43     1199.09    864.12 o 
   4   4  20    13173.18    12606.23   1318.60 o 
   6   4  20        5.78     -276.63    391.94 o 
   8   4  20     4056.00     3196.53    718.00 o 
  10   4  20      782.84     1194.32    624.47 o 
  12   4  20     1843.54     1851.46    775.49 o 
 -19   5  20    17750.21    21400.28   2267.94 o 
 -17   5  20      579.91     -170.80    736.72 o 
 -15   5  20    13406.73    20247.79   4785.13 o 
 -13   5  20       26.71      320.24    623.55 o 
 -11   5  20      838.10      575.94    727.92 o 
  -9   5  20     1135.83     1540.99    607.40 o 
  -7   5  20    80727.21    76903.34   3032.36 o 
  -5   5  20     6627.65     7032.27    779.06 o 
  -3   5  20     3208.94     3215.67    603.84 o 
  -1   5  20    28875.67    27811.98   1711.84 o 
   1   5  20    21115.31    19360.70   1543.10 o 
   3   5  20      516.10       44.05    434.36 o 
   5   5  20       58.92      645.13    462.12 o 
   7   5  20     7994.17     6758.41   1081.41 o 
   9   5  20       37.15      433.19    565.41 o 
  11   5  20     7528.73     6831.78    988.89 o 
  13   5  20     1109.60      926.54    761.16 o 
 -18   6  20      342.06     -101.54    868.50 o 
 -16   6  20     4698.15     4501.30   1038.50 o 
 -14   6  20      281.60      632.52    655.07 o 
 -12   6  20     8540.96    10315.45   1609.54 o 
 -10   6  20     2011.60     2536.06    713.50 o 
  -8   6  20    55170.09    49848.65   3370.00 o 
  -6   6  20    72401.15    71536.58   2872.53 o 
  -4   6  20     1854.24     1931.20    739.84 o 
  -2   6  20     3483.83     3822.74    726.00 o 
   0   6  20    11874.38    12879.93   1039.87 o 
   2   6  20    15995.48    15321.67   1402.10 o 
   4   6  20    22433.93    22400.88   2448.60 o 
   6   6  20     5553.46     5989.36    815.39 o 
   8   6  20    16829.64    13533.45   1294.28 o 
  10   6  20     5082.31     6311.78    963.70 o 
  12   6  20      324.16      141.44    692.32 o 
 -17   7  20     2558.75     1861.87   1342.13 o 
 -15   7  20       39.86     1417.27   1045.06 o 
 -13   7  20    33888.07    38766.57   2723.32 o 
 -11   7  20    24141.08    26049.61   2077.20 o 
  -9   7  20      249.49      715.89    633.39 o 
  -7   7  20     3053.71     3793.54    775.60 o 
  -5   7  20     2958.38     2979.21    582.24 o 
  -3   7  20     6909.64     8263.59    993.60 o 
  -1   7  20    45168.61    49482.61   4120.49 o 
   1   7  20    24394.35    25677.95   1799.51 o 
   3   7  20     4920.09     6012.98    904.60 o 
   5   7  20    22991.60    25240.87   1931.14 o 
   7   7  20     1719.72     1482.86    612.83 o 
   9   7  20     1964.64     2309.29    672.44 o 
  11   7  20     1217.19      -21.29    690.73 o 
 -16   8  20     5782.72     5816.87   1156.17 o 
 -14   8  20       10.26     -560.07    560.07 o 
 -12   8  20     7174.21     9001.97   1197.15 o 
 -10   8  20     3298.33     4599.29   1015.97 o 
  -8   8  20    11013.67     8806.33   1112.91 o 
  -6   8  20    12071.95    11332.10   1254.97 o 
  -4   8  20     8205.55     8464.59   1012.55 o 
  -2   8  20    11299.73    11005.05   1119.43 o 
   0   8  20    22150.26    18741.79   1514.90 o 
   2   8  20     4399.87     6340.94   1214.84 o 
   4   8  20    13728.18    10610.46   1523.16 o 
   6   8  20      416.91     1214.79    552.73 o 
   8   8  20    14835.45    14431.62   1319.67 o 
  10   8  20    10559.10    10476.34   1206.86 o 
 -17   9  20      325.70     -265.27   1214.62 o 
 -15   9  20     3935.40     3429.80    986.90 o 
 -13   9  20     8382.44     8232.90   1220.37 o 
 -11   9  20     7763.37    12036.73   2033.95 o 
  -9   9  20     9444.68     9138.88   1195.99 o 
  -7   9  20    19354.65    18256.10   3606.69 o 
  -5   9  20        1.88      131.10    528.49 o 
  -3   9  20      288.30       16.26    462.45 o 
  -1   9  20     7399.49     7893.83   1004.40 o 
   1   9  20     9823.82     8507.99   1047.62 o 
   3   9  20      486.78     -219.20    627.79 o 
   5   9  20      312.03     1825.42   1253.35 o 
   7   9  20      940.78     1427.06    681.63 o 
   9   9  20     8065.97    10182.01   1710.94 o 
 -16  10  20     7046.67     7718.67   2353.93 o 
 -14  10  20      872.27     1054.02    792.52 o 
 -12  10  20      139.48      -13.33    596.50 o 
 -10  10  20     4892.84     4275.57    864.06 o 
  -8  10  20     2697.65     1327.35    974.29 o 
  -6  10  20     2721.30     2251.33    668.36 o 
  -4  10  20       90.94      512.64    603.18 o 
  -2  10  20    44473.29    43990.15   2449.53 o 
   0  10  20    14433.60    17903.16   1570.73 o 
   2  10  20    17353.66    18437.77   1586.62 o 
   4  10  20    10113.16    10318.58   1523.74 o 
   6  10  20     8846.13     9854.46   1507.86 o 
   8  10  20      628.38      435.77    652.87 o 
 -15  11  20     1115.16     1147.82    928.94 o 
 -13  11  20    13152.16    13831.27   1932.85 o 
 -11  11  20     2036.76      367.99    695.51 o 
  -9  11  20     5647.23     4596.91   1006.12 o 
  -7  11  20        7.28     -358.36    573.56 o 
  -5  11  20      353.77      354.07    601.15 o 
  -3  11  20    67461.25    58384.80   3708.18 o 
  -1  11  20    73893.30    68964.69   4198.13 o 
   1  11  20     7390.12     7835.34   1063.98 o 
   3  11  20     5145.05     4959.88   1128.81 o 
   5  11  20     2931.72     1476.52    862.18 o 
   7  11  20      769.67     1081.63    916.70 o 
 -12  12  20       88.72     1030.90    740.20 o 
 -10  12  20     5079.96     5091.61   1459.81 o 
  -8  12  20     3591.80     4019.29    920.49 o 
  -6  12  20    11170.43     8412.33   2047.85 o 
  -4  12  20     1655.56     1561.32    797.83 o 
  -2  12  20      858.11     1876.42    807.89 o 
   0  12  20      428.16       80.57    577.59 o 
   2  12  20     2109.67     1783.60    716.08 o 
   4  12  20     5844.60     8388.13   2891.92 o 
   6  12  20      430.82      957.11   3068.94 o 
 -11  13  20     6682.31     7625.55   1211.38 o 
  -9  13  20     4768.20     3789.10   1194.19 o 
  -7  13  20    11443.12    11043.32   1834.00 o 
  -5  13  20     1202.05      589.15   1067.83 o 
  -3  13  20      323.73     1327.98   1175.46 o 
  -1  13  20     7942.22     9688.28   1491.20 o 
   1  13  20     4665.98     4038.69    800.95 o 
   3  13  20     4733.02     4307.27    858.60 o 
   5  13  20     4932.72     7978.21   1485.57 o 
 -10  14  20      751.91     1695.85    860.09 o 
  -8  14  20     2284.20     1650.35    991.53 o 
  -6  14  20       12.60      344.82    844.57 o 
  -4  14  20     3590.87     4761.88   1652.73 o 
  -2  14  20      542.99     1004.19    799.01 o 
   0  14  20     5163.32     4184.86   1112.06 o 
   2  14  20     1047.66     2258.60   1000.08 o 
  -7  15  20       58.05       25.81    892.18 o 
  -5  15  20     1619.34     3631.40   1238.55 o 
  -3  15  20    13420.59    11182.05   1643.32 o 
  -1  15  20        1.62      115.66   1121.64 o 
 -19   1  21    18585.32    21742.85   2889.36 o 
 -17   1  21       61.84      795.05   1392.43 o 
 -15   1  21    14132.36    15741.32   1826.93 o 
 -13   1  21       19.27      602.40    567.71 o 
 -11   1  21        7.28      358.42    414.17 o 
  -9   1  21     3161.34     2837.96    647.10 o 
  -7   1  21    42576.79    37924.15   1748.97 o 
  -5   1  21     3462.16     3585.26    603.37 o 
  -3   1  21      756.39      609.11    408.40 o 
  -1   1  21    79346.27    72226.45   3483.61 o 
   1   1  21     5808.39     7418.06    821.81 o 
   3   1  21      421.62      180.32    401.15 o 
   5   1  21    32676.19    29183.90   1808.54 o 
   7   1  21     3071.07     2340.61    653.32 o 
   9   1  21      739.99     1601.46    725.18 o 
  11   1  21        7.70     -575.16    575.16 o 
  13   1  21    48543.77    43507.59   3302.33 o 
 -18   2  21      490.12      472.59    767.91 o 
 -16   2  21     3236.03      494.84    722.95 o 
 -14   2  21    10860.57    10239.85   1628.16 o 
 -12   2  21     2127.48     3387.06    770.14 o 
 -10   2  21    90622.59    95187.33   4272.99 o 
  -8   2  21     1920.75     1833.72    466.51 o 
  -6   2  21     1477.58      803.86    376.66 o 
  -4   2  21      944.71      845.21    336.73 o 
  -2   2  21     2302.82     2209.15   1240.46 o 
   0   2  21    54473.95    50415.53   2269.12 o 
   2   2  21   209740.00   200889.81   7084.74 o 
   4   2  21    10817.02    12409.46   1140.24 o 
   6   2  21     1331.36     1275.30    527.65 o 
   8   2  21      597.66      248.36    516.70 o 
  10   2  21       15.56     1477.29    676.20 o 
  12   2  21     8726.38    10061.85   1211.91 o 
 -19   3  21     2261.51     1361.86    924.37 o 
 -17   3  21     1570.11      620.32    991.41 o 
 -15   3  21      801.22      467.64    698.17 o 
 -13   3  21     7183.54     9261.51   1204.47 o 
 -11   3  21    25613.12    20907.01   2085.36 o 
  -9   3  21     7856.08     6272.05   3009.46 o 
  -7   3  21     1026.71      351.39    353.55 o 
  -5   3  21      639.05     1498.81    550.95 o 
  -3   3  21     1436.18     1456.57    463.06 o 
  -1   3  21        0.15      233.91    399.18 o 
   1   3  21    22294.36    24214.41   1780.27 o 
   3   3  21     2493.44     1812.08    512.26 o 
   5   3  21       30.49      -74.22    397.11 o 
   7   3  21    19306.13    18291.54   1477.56 o 
   9   3  21     4173.40     3369.27    775.54 o 
  11   3  21     3521.35     3124.54    944.39 o 
 -18   4  21    41673.85    41445.00   3495.23 o 
 -16   4  21      845.29     1270.87    839.95 o 
 -14   4  21      591.03      569.79   1022.00 o 
 -12   4  21     6475.49     9717.85   1949.48 o 
 -10   4  21    97232.61    92043.49   4456.81 o 
  -8   4  21      539.66      711.82    533.24 o 
  -6   4  21      823.17     1479.10    526.57 o 
  -4   4  21    49272.43    45843.28   2013.32 o 
  -2   4  21     6335.00     7794.45    797.21 o 
   0   4  21    25961.89    26917.41   1857.37 o 
   2   4  21    19732.83    18029.62   1555.72 o 
   4   4  21      678.39      450.99    451.46 o 
   6   4  21     2394.72     2408.69    632.45 o 
   8   4  21    12226.75    12236.09   1235.62 o 
  10   4  21    10480.73    11560.15   1272.68 o 
  12   4  21     1814.40     2624.43    811.26 o 
 -19   5  21    14197.03    10723.34   2378.76 o 
 -17   5  21      743.17     1731.58    914.18 o 
 -15   5  21     9567.25     9597.48   2564.58 o 
 -13   5  21     4234.32     4324.08    992.91 o 
 -11   5  21      196.60      533.99    553.82 o 
  -9   5  21    18878.40    15991.66   1509.72 o 
  -7   5  21   100053.28    92572.87   4132.89 o 
  -5   5  21    63676.75    65710.70   2660.86 o 
  -3   5  21     7317.40     6870.98    917.07 o 
  -1   5  21     2142.14     1956.56    505.65 o 
   1   5  21      521.41      276.82    484.26 o 
   3   5  21       49.92      743.35    511.81 o 
   5   5  21     7064.63     7260.73    891.99 o 
   7   5  21      521.63      347.15    508.99 o 
   9   5  21       21.95      263.67    550.32 o 
  11   5  21      608.13      423.29    870.80 o 
 -18   6  21      123.26      709.90    913.05 o 
 -16   6  21     8562.57    10223.38   1614.55 o 
 -14   6  21    10017.25    13267.40   1558.04 o 
 -12   6  21    27884.83    29320.59   2258.45 o 
 -10   6  21      884.44     1555.57    623.72 o 
  -8   6  21    25762.46    20684.46   1696.50 o 
  -6   6  21     3253.68     3338.37   1019.21 o 
  -4   6  21    56095.72    55090.39   3762.55 o 
  -2   6  21     1863.88     2290.87    631.66 o 
   0   6  21    11056.31     8976.80   1057.12 o 
   2   6  21     1309.26     1428.78    553.70 o 
   4   6  21    28531.33    32239.50   2835.21 o 
   6   6  21    19148.76    16692.59   1377.63 o 
   8   6  21     2881.20     1791.77    623.37 o 
  10   6  21    17163.81    15649.34   1573.98 o 
 -17   7  21     3744.03     5040.11   1133.22 o 
 -15   7  21       98.88      -88.22    672.76 o 
 -13   7  21     1355.82     1582.01    731.82 o 
 -11   7  21     5326.74     5112.08    950.85 o 
  -9   7  21      690.41       96.68    607.34 o 
  -7   7  21    21340.79    19613.59   2450.37 o 
  -5   7  21      614.63      264.87    493.32 o 
  -3   7  21     3672.66     3806.00    930.17 o 
  -1   7  21     5105.62     4561.24   1227.31 o 
   1   7  21       28.89     1045.54    666.73 o 
   3   7  21     9640.28    10537.93   1216.02 o 
   5   7  21    38074.55    38378.82   2209.86 o 
   7   7  21     3937.23     2778.37    681.00 o 
   9   7  21    12419.85    13220.99   1336.45 o 
  11   7  21        9.66     -235.15    655.85 o 
 -16   8  21      758.40      407.20    836.43 o 
 -14   8  21     5015.15     3042.18   1224.43 o 
 -12   8  21    11543.23    10695.53   1311.30 o 
 -10   8  21      689.35      929.62    608.17 o 
  -8   8  21    10626.86     8485.81   1383.95 o 
  -6   8  21     2858.14     2509.44    832.16 o 
  -4   8  21     4481.46     4057.26    767.50 o 
  -2   8  21    10359.38    10763.53   1144.91 o 
   0   8  21     6347.88     6555.65   1408.32 o 
   2   8  21     1885.84     1396.91    711.81 o 
   4   8  21    14974.72    12293.58   1655.90 o 
   6   8  21    19762.37    19038.48   1721.98 o 
   8   8  21     3663.48     3938.75    776.52 o 
  10   8  21    12380.65    14231.71   1941.93 o 
 -15   9  21    13516.52    17074.72   1888.91 o 
 -13   9  21       37.68     -525.09    596.48 o 
 -11   9  21     8345.33     9240.18   1302.90 o 
  -9   9  21     3899.77     5321.01    960.36 o 
  -7   9  21      790.32     2054.96    684.77 o 
  -5   9  21     8185.51     6820.99   1150.63 o 
  -3   9  21    12385.58    10869.69   1392.25 o 
  -1   9  21    34454.66    38765.83   2329.89 o 
   1   9  21     6033.02     4933.81    814.25 o 
   3   9  21     5617.97     6902.36   1283.83 o 
   5   9  21     2222.81     3043.10    981.56 o 
   7   9  21    22853.52    22139.80   2694.80 o 
   9   9  21      762.44     1550.61    743.13 o 
 -14  10  21     9679.97    10232.21   1937.73 o 
 -12  10  21      463.43     1028.01    690.63 o 
 -10  10  21    13328.26    13599.71   1482.42 o 
  -8  10  21       16.97      457.96    574.96 o 
  -6  10  21     1694.04     2171.40    760.88 o 
  -4  10  21      179.30      258.41    602.36 o 
  -2  10  21    20285.68    19699.80   1642.76 o 
   0  10  21      410.31      368.24    512.49 o 
   2  10  21      158.43     1449.28    800.10 o 
   4  10  21    13699.46    15355.04   2533.61 o 
   6  10  21      165.34      139.00    697.83 o 
   8  10  21     1146.04     1394.76    786.06 o 
 -13  11  21     5144.94     7988.13   1681.56 o 
 -11  11  21     1568.33      861.89    683.15 o 
  -9  11  21     4004.44     2795.47    881.28 o 
  -7  11  21    11077.16    10588.88   1695.21 o 
  -5  11  21    10406.21    11769.48   2923.07 o 
  -3  11  21     7300.57     9254.28   1426.52 o 
  -1  11  21    10947.32    12997.05   1637.42 o 
   1  11  21        2.33       40.46    587.97 o 
   3  11  21      156.73     -190.65    721.97 o 
   5  11  21      488.19     -526.15    702.24 o 
   7  11  21     4991.39     4162.10   1231.66 o 
 -12  12  21    15142.19    17039.21   2681.63 o 
 -10  12  21     2069.77     2396.91    890.57 o 
  -8  12  21     3523.84     3323.94   2161.15 o 
  -6  12  21      329.56     1181.13   1065.00 o 
  -4  12  21     4311.12     4622.82   1112.56 o 
  -2  12  21     9165.76     9674.84   2814.02 o 
   0  12  21     1156.18      799.93    643.35 o 
   2  12  21       79.28       -0.36    626.77 o 
   4  12  21    36450.54    38621.11   3316.18 o 
   6  12  21    11284.90    11445.21   1897.73 o 
 -11  13  21       24.13      -91.88    777.87 o 
  -9  13  21     8181.26    10268.29   2315.11 o 
  -7  13  21     2339.42     3276.99   1046.52 o 
  -5  13  21      182.35      935.43    781.31 o 
  -3  13  21     1034.17     1990.51    888.42 o 
  -1  13  21     5768.31     5914.82   1487.03 o 
   1  13  21       29.38      -49.01    648.78 o 
   3  13  21    13847.67    12095.85   1737.02 o 
  -8  14  21     6839.70     7651.36   1478.35 o 
  -6  14  21       67.21     1602.15    968.28 o 
  -4  14  21    34507.89    39012.89   3347.87 o 
  -2  14  21     6528.55     4174.76   1392.14 o 
   0  14  21      719.09     2684.74   1018.43 o 
   2  14  21      582.46      659.97    725.33 o 
 -18   0  22     6452.54    11060.66   3019.38 o 
 -16   0  22     1919.29     1962.88   1651.31 o 
 -14   0  22    23257.92    22522.72   3217.65 o 
 -12   0  22    55357.32    52331.98   3442.81 o 
 -10   0  22     1667.59     1525.76    712.72 o 
  -8   0  22     1261.86     1835.99    808.66 o 
  -6   0  22    10650.22    12786.46   2301.35 o 
  -4   0  22      116.00      479.89    562.53 o 
  -2   0  22    23170.50    25399.84   2584.60 o 
   0   0  22     3086.48     3079.03    886.35 o 
   2   0  22     1739.28     2606.91   1709.37 o 
   4   0  22    33270.63    31910.25   2740.54 o 
   6   0  22    68305.95    69871.49   4880.29 o 
   8   0  22    56944.31    54200.97   5349.05 o 
  10   0  22    24487.75    23842.95   2621.41 o 
  12   0  22     5952.19     5257.52   1474.66 o 
 -19   1  22     2445.97     3926.21   1569.61 o 
 -17   1  22     2390.82     1785.37   1557.84 o 
 -15   1  22     5917.02     8337.42   1220.79 o 
 -13   1  22    48822.67    43604.71   3101.57 o 
 -11   1  22     1968.03      895.82    492.75 o 
  -9   1  22     1219.33      271.86    553.32 o 
  -7   1  22      303.34      310.22    415.54 o 
  -5   1  22       69.25      -26.27    324.64 o 
  -3   1  22      740.73     1154.14    733.35 o 
  -1   1  22     6603.69     6887.68    798.29 o 
   1   1  22    93774.16    90226.95   3588.91 o 
   3   1  22    15728.13    17081.05   1352.12 o 
   5   1  22     4882.79     4909.09    905.96 o 
   7   1  22      233.46      311.04    602.61 o 
   9   1  22       56.55     -250.93    748.90 o 
  11   1  22       26.97      812.84    670.84 o 
 -18   2  22     1632.97     2275.73    900.37 o 
 -16   2  22       94.90     -807.09    807.09 o 
 -14   2  22     1252.42     1918.28    739.36 o 
 -12   2  22     5644.21     5894.36    996.73 o 
 -10   2  22      908.95     1823.95    617.50 o 
  -8   2  22    14805.78    15028.60   1420.72 o 
  -6   2  22     9494.77    11182.92    851.57 o 
  -4   2  22     2271.53     2909.49    564.97 o 
  -2   2  22     1296.42     1062.02    607.49 o 
   0   2  22    27313.08    27749.80   1703.53 o 
   2   2  22     8887.65    12121.28   1096.81 o 
   4   2  22     5621.88     6958.63    872.98 o 
   6   2  22      611.21      978.69    735.48 o 
   8   2  22       18.31      472.42    730.16 o 
  10   2  22    20648.53    20466.34   1708.97 o 
  12   2  22     1368.93      907.26    764.04 o 
 -19   3  22    21087.88    24041.11   2276.80 o 
 -17   3  22     1384.53      980.03    794.47 o 
 -15   3  22     8576.89    11520.22   1905.86 o 
 -13   3  22    44130.86    44249.64   3259.99 o 
 -11   3  22    42849.38    43553.02   2968.56 o 
  -9   3  22    22610.03    23460.62   2389.37 o 
  -7   3  22     3918.44     3656.41    525.55 o 
  -5   3  22     7970.39     8324.00    738.67 o 
  -3   3  22    12165.79    12073.31   1438.23 o 
  -1   3  22    29907.64    26925.34   1890.54 o 
   1   3  22    71178.23    69717.13   2946.05 o 
   3   3  22    22571.62    25686.83   1693.89 o 
   5   3  22     2420.43     2415.17    623.45 o 
   7   3  22    30710.94    33896.60   2125.96 o 
   9   3  22      281.00      569.87    612.54 o 
  11   3  22     8501.54     8592.61   1172.02 o 
 -18   4  22     4082.08     2955.93   1131.46 o 
 -16   4  22     1691.15     2061.73    947.93 o 
 -14   4  22      325.28     -548.22    647.68 o 
 -12   4  22     7459.75     8410.23   1241.28 o 
 -10   4  22    14361.75    12350.88   1362.36 o 
  -8   4  22    25063.42    22487.55   1791.17 o 
  -6   4  22    44598.29    41242.32   1937.19 o 
  -4   4  22    52479.03    46553.97   2064.34 o 
  -2   4  22    21975.71    23877.81   1738.11 o 
   0   4  22     2467.96     2570.56    698.02 o 
   2   4  22     3214.84     4421.66    736.44 o 
   4   4  22     1833.66     1461.65    548.63 o 
   6   4  22    41347.10    42521.23   2379.96 o 
   8   4  22    30520.43    32294.02   2099.40 o 
  10   4  22     5584.91     6124.62   1000.54 o 
 -17   5  22     5553.97     7725.15   2114.58 o 
 -15   5  22     3384.21     3524.42   2248.98 o 
 -13   5  22    18422.45    18174.36   1877.00 o 
 -11   5  22     1264.12      -58.50    535.14 o 
  -9   5  22    12758.21    11926.78   2845.18 o 
  -7   5  22    43957.02    44475.17   4239.93 o 
  -5   5  22    50968.51    50508.72   2887.91 o 
  -3   5  22    19902.78    21108.75   1606.51 o 
  -1   5  22    24199.15    22833.88   1727.83 o 
   1   5  22     6666.95     7471.23   1047.18 o 
   3   5  22     2203.40     1550.06    559.14 o 
   5   5  22        1.42      368.78    478.22 o 
   7   5  22    15607.20    17647.12   2674.54 o 
   9   5  22     7853.80     8001.56   1089.93 o 
  11   5  22    32305.33    33078.86   2954.18 o 
 -18   6  22    22626.14    30491.93   9603.77 o 
 -16   6  22     7828.21    10805.02   1520.53 o 
 -14   6  22     1467.08     1514.29    851.72 o 
 -12   6  22      519.56     1433.25    690.78 o 
 -10   6  22      426.65      731.47    616.28 o 
  -8   6  22    39178.79    36871.89   2387.88 o 
  -6   6  22    46683.41    46964.11   3054.46 o 
  -4   6  22      222.38      356.19    510.76 o 
  -2   6  22     2693.93     1130.98   1028.32 o 
   0   6  22     1516.78     1539.85    753.99 o 
   2   6  22       56.09     -456.39    456.39 o 
   4   6  22    24246.05    23070.16   1638.68 o 
   6   6  22    11213.35    10025.61   1472.18 o 
   8   6  22       20.47     -236.54    510.25 o 
  10   6  22    12036.47    11533.70   1324.52 o 
 -17   7  22    13191.27    14171.37   1780.82 o 
 -15   7  22     2626.50     2885.23    928.94 o 
 -13   7  22     5503.19     4921.46   1014.03 o 
 -11   7  22     1110.76     1773.23    718.14 o 
  -9   7  22      900.35     1314.21    863.23 o 
  -7   7  22    13585.48    13344.71   1362.71 o 
  -5   7  22       53.16      403.34    540.98 o 
  -3   7  22     5338.96     5264.25    853.58 o 
  -1   7  22      228.05      236.02    652.04 o 
   1   7  22     3923.68     2502.46   2145.57 o 
   3   7  22     3218.82     2945.63    899.49 o 
   5   7  22    39510.36    36768.47   2195.54 o 
   7   7  22      897.18      972.23    585.44 o 
   9   7  22      599.47     1009.77    654.86 o 
 -16   8  22      591.83      -24.46    786.54 o 
 -14   8  22     3884.58     3430.16   1570.20 o 
 -12   8  22     1496.16     1934.40    830.76 o 
 -10   8  22     7348.54     7588.61   1124.97 o 
  -8   8  22     6841.94     8346.90   2324.01 o 
  -6   8  22    10148.12    10740.36   1469.01 o 
  -4   8  22    16200.16    15775.65   1449.33 o 
  -2   8  22       15.51      377.29    476.54 o 
   0   8  22       74.08      186.58    583.04 o 
   2   8  22      673.06     1830.13    852.00 o 
   4   8  22     4134.41     3954.61   1021.15 o 
   6   8  22       47.43      292.81    654.79 o 
   8   8  22     2230.84     1069.52    640.65 o 
 -15   9  22      192.58     -281.94    714.60 o 
 -13   9  22     5241.64     7195.76   1593.24 o 
 -11   9  22     2260.38     3785.69    853.92 o 
  -9   9  22     2476.42     1894.46    700.48 o 
  -7   9  22      885.93      395.88    650.54 o 
  -5   9  22     2148.46     2727.93    799.04 o 
  -3   9  22      259.94      482.42    517.49 o 
  -1   9  22      457.98     1413.24    581.44 o 
   1   9  22     5070.60     5490.17   1132.14 o 
   3   9  22     5221.50     4785.82   1244.86 o 
   5   9  22     8787.13     5764.23   3649.59 o 
   7   9  22      409.62     1094.41    761.97 o 
   9   9  22    10824.12     9406.25   1352.99 o 
 -14  10  22      142.30      246.67    733.66 o 
 -12  10  22     2458.59     1364.94    755.18 o 
 -10  10  22      239.09     1683.99    746.08 o 
  -8  10  22     8090.79     8765.49   1464.70 o 
  -6  10  22    17970.09    17019.54   1908.88 o 
  -4  10  22      782.40      820.51    635.52 o 
  -2  10  22     9035.02     8481.60   1575.87 o 
   0  10  22     1244.07     1940.05    638.29 o 
   2  10  22    15873.67    17673.32   2149.40 o 
   4  10  22     4764.57     5899.63   1272.14 o 
   6  10  22     5164.52     5064.90   1231.86 o 
   8  10  22      414.42      609.56    747.86 o 
 -13  11  22    13753.19    10648.81   1468.29 o 
 -11  11  22     9025.77     8195.89   1218.77 o 
  -9  11  22     4188.61     5103.78   1018.74 o 
  -7  11  22     5749.65     5735.68   1574.83 o 
  -5  11  22       37.48      741.98    740.98 o 
  -3  11  22     2805.99      651.04    721.62 o 
  -1  11  22     2710.34     1793.62    646.82 o 
   1  11  22    11088.53    11646.03   1620.41 o 
   3  11  22     2634.21      744.73    780.04 o 
   5  11  22     9826.62    10803.13   1651.67 o 
 -12  12  22     1476.36     2140.33    901.55 o 
 -10  12  22     4071.61     3957.45   1141.74 o 
  -8  12  22     2470.04     1340.10   2063.43 o 
  -6  12  22     6846.19     8670.08   2096.00 o 
  -4  12  22      164.46      346.08    696.64 o 
  -2  12  22     1018.39        3.35    729.07 o 
   0  12  22      454.64     -151.58    818.83 o 
   2  12  22    17709.68    19892.24   2255.21 o 
   4  12  22    10855.15    16042.78   3673.67 o 
  -9  13  22    14583.86    13047.62   1887.17 o 
  -7  13  22    22845.82    23997.64   2472.23 o 
  -5  13  22    14212.70    14299.15   2011.03 o 
  -3  13  22    14561.45    15614.11   3213.40 o 
  -1  13  22     1208.66     1768.83    952.95 o 
   1  13  22     6181.98     6868.35   1074.20 o 
   3  13  22     4107.27     4892.37   1232.43 o 
  -6  14  22    11073.88     7452.98   1466.77 o 
  -4  14  22    24022.77    28932.57   3318.20 o 
  -2  14  22     4001.20     5992.64   1329.22 o 
   0  14  22      130.69     -832.51    840.05 o 
 -19   1  23      726.77      535.35   1416.54 o 
 -17   1  23      578.58      630.97   1074.26 o 
 -15   1  23     1618.59     1398.23    747.29 o 
 -13   1  23     6284.82     7955.71   1151.93 o 
 -11   1  23     8302.54    10867.98   1232.95 o 
  -9   1  23     6915.77     6014.90    883.83 o 
  -7   1  23     4194.90     4108.65    626.94 o 
  -5   1  23    39452.37    36714.71   1564.16 o 
  -3   1  23    34574.51    32210.44   3381.45 o 
  -1   1  23      788.59     1537.19    532.49 o 
   1   1  23    26737.18    26341.84   1704.10 o 
   3   1  23     2047.29     2423.75    589.51 o 
   5   1  23     8671.56     8998.91   1071.54 o 
   7   1  23    12001.84    11857.31   1249.35 o 
   9   1  23    16603.06    16859.35   2646.74 o 
  11   1  23     2041.30     1975.14    796.61 o 
 -18   2  23      748.07     1097.09   1304.34 o 
 -16   2  23     1134.00     2127.46    894.43 o 
 -14   2  23    48216.57    45362.87   2886.08 o 
 -12   2  23      125.44     1015.39    618.25 o 
 -10   2  23    27170.32    27119.21   2421.69 o 
  -8   2  23    23228.04    23552.87   1386.93 o 
  -6   2  23    11267.81    11111.50    854.02 o 
  -4   2  23    14251.75    13750.38   1107.70 o 
  -2   2  23   106383.50   100698.48   4526.50 o 
   0   2  23     1264.49      918.56    479.66 o 
   2   2  23     4051.65     4160.16    710.00 o 
   4   2  23    29210.57    24215.09   1926.39 o 
   6   2  23     5383.17     5515.12    885.81 o 
   8   2  23    19433.31    19014.88   1600.74 o 
  10   2  23     1719.52     2388.06    812.14 o 
 -17   3  23      116.84     1170.88    793.67 o 
 -15   3  23     1453.13     4389.45    998.60 o 
 -13   3  23    25378.03    29072.69   3690.66 o 
 -11   3  23     2837.02     3314.91    818.48 o 
  -9   3  23     7066.03     8799.04   1125.34 o 
  -7   3  23     1680.19     2854.36    636.95 o 
  -5   3  23     8337.12     8664.11    877.05 o 
  -3   3  23    24888.89    21520.59   1673.72 o 
  -1   3  23    28661.75    29750.99   2562.51 o 
   1   3  23     5204.91     4916.54    722.93 o 
   3   3  23      513.06      483.31    427.40 o 
   5   3  23    37960.75    37974.32   2231.79 o 
   7   3  23    23811.63    22934.47   2447.31 o 
   9   3  23       15.63     1078.64    700.54 o 
  11   3  23     1000.92     1404.89    744.66 o 
 -18   4  23     3361.81     4298.27   1491.77 o 
 -16   4  23     6508.62     6420.29   1260.68 o 
 -14   4  23     6644.39    11223.20   2144.11 o 
 -12   4  23     3244.19     3275.48    834.73 o 
 -10   4  23    45462.29    47545.45   2846.48 o 
  -8   4  23     5693.96     6038.14   1095.41 o 
  -6   4  23     1661.77      762.25    502.01 o 
  -4   4  23     1871.99     2411.44    595.69 o 
  -2   4  23   161203.06   153221.55   6449.69 o 
   0   4  23    51853.41    51106.26   2705.89 o 
   2   4  23     3652.82     4543.29   1173.35 o 
   4   4  23       52.17     -261.59    464.38 o 
   6   4  23    39664.57    36942.06   2230.86 o 
   8   4  23    15874.25    18474.74   1626.10 o 
  10   4  23    10860.86     9828.87   1235.94 o 
 -17   5  23     2267.99     1548.67   1192.51 o 
 -15   5  23     2813.04     2359.56    917.59 o 
 -13   5  23     2368.41     1654.73    913.82 o 
 -11   5  23      608.66     1371.16    646.54 o 
  -9   5  23     4732.08     3659.74    976.20 o 
  -7   5  23    68770.00    67757.45   3274.91 o 
  -5   5  23   108988.41    99222.71   4357.22 o 
  -3   5  23    44078.20    45463.84   2412.38 o 
  -1   5  23     3797.49     4326.48    801.80 o 
   1   5  23     3242.65     2759.94    763.00 o 
   3   5  23     6418.30     5911.61    847.42 o 
   5   5  23     4007.04     3505.36    726.16 o 
   7   5  23    17625.76    15365.29   1568.67 o 
   9   5  23    19002.96    16612.98   2773.48 o 
 -16   6  23    42143.80    50368.24  10381.13 o 
 -14   6  23       19.84     -741.62    741.62 o 
 -12   6  23       81.76      417.86    620.17 o 
 -10   6  23      291.11      640.87    567.49 o 
  -8   6  23    29700.34    32774.87   2723.37 o 
  -6   6  23     2882.90     3920.61    936.41 o 
  -4   6  23    43266.64    43170.43   2380.87 o 
  -2   6  23      818.21     1119.27   1897.73 o 
   0   6  23     4418.28     3697.10    946.58 o 
   2   6  23     7436.74     6230.22    956.85 o 
   4   6  23    16055.30    16041.07   1966.87 o 
   6   6  23     1105.03      289.41    532.00 o 
   8   6  23       96.07      445.65    599.77 o 
  10   6  23     8601.32    10075.19   1251.92 o 
 -17   7  23    11464.20    18343.63   2089.68 o 
 -15   7  23     2621.49     3762.10   1056.98 o 
 -13   7  23      429.28     1041.25    812.23 o 
 -11   7  23      810.66      970.48    708.76 o 
  -9   7  23      411.20     -505.07    537.38 o 
  -7   7  23     6767.27     5696.44   1178.21 o 
  -5   7  23      201.68      100.08    601.60 o 
  -3   7  23     3672.32     4066.63    840.70 o 
  -1   7  23       20.71      -81.92    648.68 o 
   1   7  23      135.77      506.86    769.01 o 
   3   7  23      384.95     1321.15    770.77 o 
   5   7  23      179.15      675.25    668.51 o 
   7   7  23     3462.69     3042.37    741.57 o 
   9   7  23      221.49     2074.71    748.83 o 
 -16   8  23       92.53     1170.65   1372.41 o 
 -14   8  23     1153.87     1362.51    823.37 o 
 -12   8  23    20291.68    22472.93   3717.84 o 
 -10   8  23    14452.07    13603.43   1524.19 o 
  -8   8  23      103.50     1275.00   1111.73 o 
  -6   8  23     1989.35     3206.66    916.19 o 
  -4   8  23        1.94      943.28    706.54 o 
  -2   8  23     1938.06     2248.21    639.94 o 
   0   8  23    10238.82     7876.63   1533.76 o 
   2   8  23      776.45      191.61    691.17 o 
   4   8  23    14230.39    13008.70   1799.76 o 
   6   8  23     2544.39     1930.43    753.39 o 
   8   8  23     2844.55     2296.73    763.21 o 
 -15   9  23     1951.95     1398.47    941.84 o 
 -13   9  23     1260.69     2308.06   1265.88 o 
 -11   9  23     2460.25     2260.72    773.15 o 
  -9   9  23       33.01      -85.74    569.00 o 
  -7   9  23     5302.85     3942.33    976.42 o 
  -5   9  23      927.01     1155.15    736.04 o 
  -3   9  23      144.26      228.14    520.29 o 
  -1   9  23     2048.94      801.37    760.29 o 
   1   9  23    11304.91    10056.96   1698.04 o 
   3   9  23    15815.52    18037.89   2130.53 o 
   5   9  23     6611.93     7071.52   1421.59 o 
   7   9  23     2634.31     2953.97    880.37 o 
 -14  10  23      745.61      874.16    874.99 o 
 -12  10  23     1936.40     2871.24    922.43 o 
 -10  10  23    21558.03    19104.41   1841.66 o 
  -8  10  23      107.20     -790.25    790.25 o 
  -6  10  23      414.05      647.94    721.57 o 
  -4  10  23      441.74      465.88    654.86 o 
  -2  10  23    21047.23    18074.16   1639.69 o 
   0  10  23     1308.82     1334.57    747.82 o 
   2  10  23      156.39     1854.49   1008.35 o 
   4  10  23     2460.94     2391.19    969.98 o 
   6  10  23     3342.29     4981.84   1091.94 o 
 -13  11  23     3018.16     3176.14   1027.23 o 
 -11  11  23     2113.68     2587.63    907.67 o 
  -9  11  23     2702.12     2148.20    947.62 o 
  -7  11  23     7945.77     6203.03   1597.49 o 
  -5  11  23    10982.54    10347.77   2496.79 o 
  -3  11  23      369.93     1104.33    813.70 o 
  -1  11  23      216.84      120.68    772.16 o 
   1  11  23     1605.66     2001.10    924.72 o 
   3  11  23     6460.79     6039.96   1292.32 o 
   5  11  23      197.51      434.53   1278.84 o 
 -10  12  23     8569.07     8488.92   1626.51 o 
  -8  12  23    13591.28     9619.33   1875.07 o 
  -6  12  23      336.92      672.29   2567.60 o 
  -4  12  23     6673.23     4922.20   1387.89 o 
  -2  12  23     2439.11     1690.57   2145.57 o 
   0  12  23     8723.53     9049.42   1516.64 o 
   2  12  23     3288.93     3528.57   1092.23 o 
   4  12  23    20982.42    25858.34   3144.00 o 
  -9  13  23    13461.11    10554.48   1695.15 o 
  -7  13  23     1583.89     3019.04   1070.29 o 
  -5  13  23       28.63     -254.09    796.86 o 
  -3  13  23     2607.25     1573.02   1216.53 o 
  -1  13  23      412.81     -345.69    874.38 o 
   1  13  23    13743.21    14311.18   1948.56 o 
 -18   0  24        9.60     -815.74   1521.02 o 
 -16   0  24     8786.20     6489.11   2348.09 o 
 -14   0  24      154.69     -742.10   1183.96 o 
 -12   0  24     1141.44     1081.84    814.79 o 
 -10   0  24    25044.81    26648.36   2343.70 o 
  -8   0  24    51353.06    52650.34   5650.71 o 
  -6   0  24     1521.50      521.17    827.07 o 
  -4   0  24    41180.40    44372.60   3092.03 o 
  -2   0  24    39883.89    37031.01   2892.42 o 
   0   0  24     5864.05     6412.71   1172.30 o 
   2   0  24      667.81      758.11    631.29 o 
   4   0  24     1007.08      668.57    740.02 o 
   6   0  24     4594.58     2962.97   2620.00 o 
   8   0  24     2091.66     1762.64    993.15 o 
  10   0  24     1468.55     -478.28    960.61 o 
 -17   1  24        1.84       61.82   1938.80 o 
 -15   1  24    17401.52    21237.39   2702.33 o 
 -13   1  24    22923.88    25040.67   2032.00 o 
 -11   1  24      184.36     -150.47    554.02 o 
  -9   1  24    11537.53    11927.53   1015.33 o 
  -7   1  24    20658.18    19142.79   1172.08 o 
  -5   1  24      997.72      821.30    624.24 o 
  -3   1  24        1.08     -361.30    372.46 o 
  -1   1  24     1220.96     1130.85    503.67 o 
   1   1  24      937.28      605.89    445.05 o 
   3   1  24    17599.78    18287.16   1480.38 o 
   5   1  24    10520.36    10062.94   1132.01 o 
   7   1  24      486.67     1161.41    650.77 o 
   9   1  24      635.78      977.65    704.68 o 
 -18   2  24      172.23      732.93   1370.69 o 
 -16   2  24        5.67     -100.13    873.00 o 
 -14   2  24    23818.92    33097.29   2449.53 o 
 -12   2  24     9475.85    11854.44   1373.84 o 
 -10   2  24     1552.17     2851.00    867.84 o 
  -8   2  24     2540.48     3710.40    549.93 o 
  -6   2  24    13965.01    12681.02   1276.77 o 
  -4   2  24    10646.47     9633.92   2115.85 o 
  -2   2  24      159.09      834.91    639.73 o 
   0   2  24       39.69      734.06    453.92 o 
   2   2  24     1043.02      314.06    596.07 o 
   4   2  24    11023.43    10643.11   1095.90 o 
   6   2  24     3673.40     4568.30    833.98 o 
   8   2  24       73.69      276.54    630.57 o 
  10   2  24      770.25      567.26    764.05 o 
 -17   3  24        6.67     -148.68    724.53 o 
 -15   3  24    18724.09    21279.03   2348.46 o 
 -13   3  24    30155.15    34688.78   4047.74 o 
 -11   3  24    21445.19    26296.12   2163.17 o 
  -9   3  24      351.36     1112.39    590.07 o 
  -7   3  24     2358.18     2162.09    517.70 o 
  -5   3  24    16782.43    14758.11   1155.21 o 
  -3   3  24    43985.30    41197.08   2371.07 o 
  -1   3  24   124894.55   126795.45   5537.82 o 
   1   3  24     2356.26     1894.93    549.36 o 
   3   3  24    27268.69    27610.95   1856.63 o 
   5   3  24      247.29      480.01    531.80 o 
   7   3  24    33930.53    30571.55   2078.67 o 
   9   3  24     1431.48     1039.97    769.30 o 
 -18   4  24      370.11     1483.28   1068.24 o 
 -16   4  24      602.57     -145.02   1954.63 o 
 -14   4  24       10.17     1196.13    868.59 o 
 -12   4  24      937.36     1081.13    707.48 o 
 -10   4  24    11670.28    12559.65   2489.00 o 
  -8   4  24      241.86      585.24    538.07 o 
  -6   4  24    33044.31    31765.74   2056.18 o 
  -4   4  24    52200.68    52171.13   3367.66 o 
  -2   4  24    19411.62    22849.58   2470.08 o 
   0   4  24     2350.49     3262.53    729.14 o 
   2   4  24     4038.06     4140.36    773.00 o 
   4   4  24       77.80      284.55    513.76 o 
   6   4  24    12246.14    13656.23   1293.34 o 
   8   4  24     6661.19     6325.58    977.50 o 
  10   4  24     6584.62     7782.82   1119.10 o 
 -17   5  24    17258.85    20951.19   3930.97 o 
 -15   5  24     1686.41      492.48   1042.23 o 
 -13   5  24     6647.23     6636.28   1616.98 o 
 -11   5  24    11572.93    10376.66   1832.27 o 
  -9   5  24       20.91      401.00    693.75 o 
  -7   5  24     2366.91     1550.38   1690.96 o 
  -5   5  24    82977.77    77220.46   3948.30 o 
  -3   5  24     2099.43     3072.21    853.98 o 
  -1   5  24    24341.92    27686.27   4235.91 o 
   1   5  24    17391.29    18137.45   1687.20 o 
   3   5  24     1659.39     1784.99    624.15 o 
   5   5  24      380.68      695.74    542.22 o 
   7   5  24     8358.58    10831.96   1213.86 o 
   9   5  24    10874.80    12635.61   1364.94 o 
 -16   6  24     3939.92     4471.75   1965.60 o 
 -14   6  24     8265.62     8445.96   1339.57 o 
 -12   6  24     9413.48    10321.80   1383.01 o 
 -10   6  24     2113.63     2172.05    771.41 o 
  -8   6  24      233.01       58.79    603.71 o 
  -6   6  24    20660.89    21117.22   3281.38 o 
  -4   6  24     6959.33     6683.65    945.13 o 
  -2   6  24     4545.55     4743.21   1129.45 o 
   0   6  24    32939.81    30970.52   2767.96 o 
   2   6  24     3830.61     6183.37   1218.03 o 
   4   6  24     1141.76     1220.64    589.17 o 
   6   6  24      255.41      -97.54    531.39 o 
   8   6  24      205.54     1024.26    685.74 o 
 -15   7  24     3102.58     4134.08   1296.80 o 
 -13   7  24     8286.86    11938.65   1589.57 o 
 -11   7  24    23164.45    26384.02   2216.82 o 
  -9   7  24     1495.78      820.05    711.89 o 
  -7   7  24      850.44     1140.94    693.52 o 
  -5   7  24     7306.14    10524.52   1476.68 o 
  -3   7  24    10484.77    11519.14   1873.41 o 
  -1   7  24    33157.45    31669.07   2837.08 o 
   1   7  24    41483.55    41235.77   4240.15 o 
   3   7  24      760.11     -252.51    688.64 o 
   5   7  24     7255.91     3752.25    947.51 o 
   7   7  24       55.80      323.06    629.73 o 
 -14   8  24      204.01      137.35    779.47 o 
 -12   8  24      245.78     2452.87    835.78 o 
 -10   8  24      123.83     1542.76    733.43 o 
  -8   8  24     5016.82     2335.92    885.16 o 
  -6   8  24     1442.09     1776.60    992.77 o 
  -4   8  24      135.14      -12.26    621.92 o 
  -2   8  24       11.50      212.62   1706.54 o 
   0   8  24     6418.32     8718.17   3175.16 o 
   2   8  24     3346.10     1908.94    852.56 o 
   4   8  24     1518.60     1811.07    913.57 o 
   6   8  24      988.29      387.44    906.76 o 
 -13   9  24    16930.45    18472.88   1970.68 o 
 -11   9  24     4088.11     4398.07   1040.64 o 
  -9   9  24       34.05     -182.15   1494.11 o 
  -7   9  24     1996.91     1007.22    725.07 o 
  -5   9  24    10852.93    11996.37   1634.03 o 
  -3   9  24       20.28     -216.72    630.47 o 
  -1   9  24    12138.42    10846.28   1656.47 o 
   1   9  24     1772.86     1237.15    864.60 o 
   3   9  24      562.73      622.29    790.72 o 
   5   9  24       68.73       28.67    702.92 o 
 -12  10  24     1861.20     1865.99    890.56 o 
 -10  10  24     1966.12     2515.38   1538.01 o 
  -8  10  24      297.86     -621.33    621.33 o 
  -6  10  24     1083.60     1711.14   1513.94 o 
  -4  10  24     3943.89     3643.46   1319.91 o 
  -2  10  24     1662.89      672.82    812.12 o 
   0  10  24     5039.76     4410.28   1063.76 o 
   2  10  24      742.76     1206.19    857.69 o 
   4  10  24       38.26     -368.86    793.54 o 
 -11  11  24    45807.07    43424.50   3606.78 o 
  -9  11  24    14350.72    11614.98   2485.46 o 
  -7  11  24        8.33     1042.34   1161.30 o 
  -5  11  24     9910.89    11753.47   3183.66 o 
  -3  11  24      304.91      561.06    784.58 o 
  -1  11  24      159.70      288.91   1421.88 o 
   1  11  24    14681.55    13133.42   1808.30 o 
   3  11  24     3151.06     4297.51   1487.03 o 
 -10  12  24     9901.66    10464.33   1766.35 o 
  -8  12  24     1574.74     -412.72    814.71 o 
  -6  12  24     4600.89     4947.22   1196.85 o 
  -4  12  24      700.70     1488.50    905.68 o 
  -2  12  24     1045.08      577.79   1450.21 o 
   0  12  24     4241.98     4461.08   1773.10 o 
   2  12  24    31447.82    29573.95   2861.23 o 
  -5  13  24    17767.84    19271.05   3250.22 o 
  -3  13  24     6085.51     6281.77   1322.52 o 
  -1  13  24     3599.64     1900.66   1078.12 o 
 -17   1  25    11681.06    10471.63   2094.62 o 
 -15   1  25     1729.92     1629.40   1150.41 o 
 -13   1  25      556.45     1987.66    791.23 o 
 -11   1  25      388.99      492.38    970.15 o 
  -9   1  25    79871.23    74374.88   3745.49 o 
  -7   1  25    16546.28    17635.30   1173.65 o 
  -5   1  25     3165.53     2889.79    698.79 o 
  -3   1  25     1559.04     1713.68    521.74 o 
  -1   1  25      202.59      562.45    468.26 o 
   1   1  25     5825.59     5167.27    819.70 o 
   3   1  25    11745.24    12730.23   1244.02 o 
   5   1  25      593.34      687.59    541.88 o 
   7   1  25     7146.21     7013.14   1029.05 o 
   9   1  25        1.54     -667.02    667.02 o 
 -16   2  25     3931.96     3407.85   1874.55 o 
 -14   2  25    37405.81    41067.63   2816.42 o 
 -12   2  25    15108.08    14552.42   1846.30 o 
 -10   2  25     8321.17     7945.17   1194.55 o 
  -8   2  25    26097.99    24312.66   1580.11 o 
  -6   2  25     1433.70     1219.51    534.10 o 
  -4   2  25     6802.82     7637.69   1037.34 o 
  -2   2  25     5688.95     8027.30   1160.66 o 
   0   2  25       22.07      176.35    433.16 o 
   2   2  25    19277.83    21631.25   1630.28 o 
   4   2  25    51507.88    48978.02   2851.57 o 
   6   2  25     3648.96     3646.12    797.21 o 
   8   2  25     1513.81     2120.84    794.03 o 
 -17   3  25      877.99      678.96   1392.14 o 
 -15   3  25     8810.25    12394.94   1846.68 o 
 -13   3  25    13750.52    16303.11   2279.98 o 
 -11   3  25     6158.36     5097.89   1018.49 o 
  -9   3  25    13103.73    12499.67   1322.35 o 
  -7   3  25      839.77      794.63    512.10 o 
  -5   3  25     2041.69     3633.46    945.51 o 
  -3   3  25     6587.83     5777.52    932.26 o 
  -1   3  25        1.07     1605.00    564.63 o 
   1   3  25     5397.99     6188.47    861.89 o 
   3   3  25     1749.80     3520.18    739.80 o 
   5   3  25    13279.74    13254.17   2116.50 o 
   7   3  25      580.89      109.47    606.36 o 
   9   3  25     1218.38     1143.40    784.36 o 
 -16   4  25     2064.59     3509.60   2301.31 o 
 -14   4  25    15384.14    14368.57   2215.72 o 
 -12   4  25     6399.04     6678.20   1165.55 o 
 -10   4  25      844.00      487.24    636.49 o 
  -8   4  25     4167.35     4343.44   1022.46 o 
  -6   4  25    22039.48    21529.05   1699.60 o 
  -4   4  25     2102.08     2772.09   2086.09 o 
  -2   4  25    65458.57    64231.93   3248.92 o 
   0   4  25       44.22     -463.60    463.60 o 
   2   4  25     2330.63     1921.76    630.72 o 
   4   4  25     3918.01     4647.70    849.60 o 
   6   4  25    10624.93    10475.46   1216.34 o 
   8   4  25        5.73     -356.21    620.24 o 
 -15   5  25      966.12     1660.70    918.18 o 
 -13   5  25     3640.69     2647.82    935.46 o 
 -11   5  25     4863.87     5220.62   1014.87 o 
  -9   5  25     7275.64     6933.99   1044.95 o 
  -7   5  25      179.17      169.66    652.88 o 
  -5   5  25     1446.02     1617.42    620.44 o 
  -3   5  25      370.29      978.75    704.76 o 
  -1   5  25     1028.71     1155.77   1066.41 o 
   1   5  25     1885.91     2246.72    739.06 o 
   3   5  25     4564.28     5074.17    881.67 o 
   5   5  25     1411.75     2174.03    997.13 o 
   7   5  25       26.33      -65.89    589.38 o 
 -16   6  25     8704.50    10277.42   2514.54 o 
 -14   6  25     1738.25      606.20    845.85 o 
 -12   6  25      127.17      130.79    699.88 o 
 -10   6  25     1430.25     3206.75    944.57 o 
  -8   6  25     5917.13     7081.47   1228.04 o 
  -6   6  25     7597.09     7646.68   1256.32 o 
  -4   6  25     8684.37     8790.84   1472.87 o 
  -2   6  25     2403.23     3506.92   1132.97 o 
   0   6  25    79236.13    78720.80   7501.71 o 
   2   6  25    36477.20    36692.09   3176.78 o 
   4   6  25       27.71      268.80    586.36 o 
   6   6  25     4814.12     4331.47    864.86 o 
   8   6  25     2198.15     3064.14    868.56 o 
 -15   7  25     2652.74     3107.75   1063.91 o 
 -13   7  25       94.41     1976.67    844.52 o 
 -11   7  25     2764.27     4463.39   1289.28 o 
  -9   7  25     7091.33    10100.46   2195.14 o 
  -7   7  25    10529.26    12740.91   3631.18 o 
  -5   7  25     1501.02     2919.21    894.04 o 
  -3   7  25     2792.01     4010.53   1071.87 o 
  -1   7  25     7552.73     9186.60   1507.28 o 
   1   7  25    41302.51    47153.41   3684.45 o 
   3   7  25      376.86     1236.07    809.63 o 
   5   7  25        5.87     -265.71    639.32 o 
   7   7  25     1084.90     2172.29    803.57 o 
 -14   8  25     9524.22    11800.41   1594.41 o 
 -12   8  25    57931.27    63907.46   3734.81 o 
 -10   8  25    18638.61    16520.53   3585.86 o 
  -8   8  25       18.96      541.00    739.05 o 
  -6   8  25     6159.50     4872.89   1071.01 o 
  -4   8  25     3110.84     3063.71    979.87 o 
  -2   8  25     8868.07     9113.62   1489.16 o 
   0   8  25    17264.46    17257.66   2097.80 o 
   2   8  25      764.00     1029.55   1151.38 o 
   4   8  25      431.15      504.20    667.91 o 
   6   8  25     5269.35     4310.13   1296.31 o 
 -13   9  25      788.03     2679.61   1299.14 o 
 -11   9  25    11817.95    14286.62   2559.10 o 
  -9   9  25      222.04       65.98    744.82 o 
  -7   9  25      333.87      119.79    768.77 o 
  -5   9  25    29273.63    26606.77   2541.12 o 
  -3   9  25       90.64      464.52   1050.83 o 
  -1   9  25     4068.22     7053.06   1720.70 o 
   1   9  25      604.89     2088.35    997.02 o 
   3   9  25       18.36     -550.34    759.98 o 
   5   9  25     5985.50     5957.80   1183.96 o 
 -12  10  25      297.08       90.74    824.72 o 
 -10  10  25     5046.33     4508.66   1656.97 o 
  -8  10  25      212.22     -810.08    810.08 o 
  -6  10  25     1843.33     3591.49   1098.98 o 
  -4  10  25     9480.92     9024.63   2298.52 o 
  -2  10  25        8.10      -19.83   1076.33 o 
   0  10  25     4808.11     5291.53   1120.36 o 
   2  10  25     5753.90     2951.75   1033.69 o 
   4  10  25      247.20      641.70    934.22 o 
  -9  11  25     9420.57     9451.34   1618.55 o 
  -7  11  25        0.45     1975.46   1746.20 o 
  -5  11  25     2524.74     3739.15   1334.08 o 
  -3  11  25      796.37     -780.92    833.72 o 
  -1  11  25     4899.00     6109.56   1945.88 o 
   1  11  25     2935.85     2167.35   1232.11 o 
  -8  12  25     7653.34     9262.84   1671.81 o 
  -6  12  25      292.72      864.44    898.24 o 
  -4  12  25     7480.18     7338.03   1459.52 o 
  -2  12  25     4443.18     2223.46   1526.68 o 
   0  12  25    37028.02    30567.63   4495.07 o 
 -16   0  26    18790.71    24061.53   4259.98 o 
 -14   0  26      971.65     -249.25   1198.12 o 
 -12   0  26     9774.94     9927.68   2367.92 o 
 -10   0  26    23819.33    21532.17   3155.33 o 
  -8   0  26   124625.46   111818.85   8423.66 o 
  -6   0  26     2339.80     3923.55   1065.00 o 
  -4   0  26      620.91       39.33    958.78 o 
  -2   0  26    34458.66    35047.21   2982.55 o 
   0   0  26      636.93     -262.30    664.17 o 
   2   0  26    10516.95     9076.09   3321.03 o 
   4   0  26    30745.20    26859.03   2683.51 o 
   6   0  26     1293.77      655.99    928.28 o 
   8   0  26    14602.01    16094.10   2230.40 o 
 -17   1  26     2191.70     2393.51   1404.89 o 
 -15   1  26       60.43      632.68   1060.87 o 
 -13   1  26      372.67      662.48    734.22 o 
 -11   1  26     6798.00     8910.82   1209.29 o 
  -9   1  26    31751.19    30576.67   3230.73 o 
  -7   1  26     4188.60     4486.38    865.94 o 
  -5   1  26     7829.47     7745.32   1050.98 o 
  -3   1  26     3432.83     3504.88    669.78 o 
  -1   1  26     2426.50     3202.54    689.64 o 
   1   1  26     6397.88     5878.73    866.44 o 
   3   1  26    35687.84    31234.76   2066.98 o 
   5   1  26     1231.19     1563.51    638.35 o 
   7   1  26     3852.78     3566.35    873.22 o 
   9   1  26      905.15      995.98    744.63 o 
 -16   2  26      803.48     1117.88   1212.17 o 
 -14   2  26    22370.81    26135.61   2627.37 o 
 -12   2  26     3289.55     3602.96   1176.09 o 
 -10   2  26     5721.23     5153.83   1246.53 o 
  -8   2  26     2521.61     2121.60    664.66 o 
  -6   2  26     3590.88     3050.65    996.05 o 
  -4   2  26      373.14      354.81    521.79 o 
  -2   2  26    16270.12    16583.78   1375.97 o 
   0   2  26      136.20      497.90    518.16 o 
   2   2  26     9610.84    11121.90   1185.07 o 
   4   2  26    42506.22    41616.51   2442.22 o 
   6   2  26       98.81      464.92    744.47 o 
   8   2  26      435.10      861.79    754.40 o 
 -17   3  26     6902.11    10390.32   2315.52 o 
 -15   3  26      484.17      306.55   1289.31 o 
 -13   3  26      276.37      122.09    794.89 o 
 -11   3  26     1828.08     2972.16    983.61 o 
  -9   3  26     8633.32     9722.74   1208.51 o 
  -7   3  26     7272.03     7386.31   1011.55 o 
  -5   3  26     1607.93     1797.11    744.06 o 
  -3   3  26    13377.74    12841.28   1351.07 o 
  -1   3  26    13553.27    17316.95   1412.14 o 
   1   3  26     4974.88     4925.68    814.65 o 
   3   3  26    28389.05    29526.43   2070.30 o 
   5   3  26      409.21      357.13    584.70 o 
   7   3  26    17648.05    14740.39   1456.27 o 
 -16   4  26      177.53      917.68    906.26 o 
 -14   4  26     1416.60     2867.18   1379.46 o 
 -12   4  26     2580.75     2990.12    919.75 o 
 -10   4  26    16910.80    16842.97   2183.40 o 
  -8   4  26     6161.23     4006.56   1038.89 o 
  -6   4  26      357.31      169.45    633.33 o 
  -4   4  26      162.34      489.56    696.86 o 
  -2   4  26        3.41     -382.35    584.06 o 
   0   4  26     4620.33     2762.34    915.36 o 
   2   4  26     6964.58     6782.45   1095.66 o 
   4   4  26      114.50     -208.83    549.33 o 
   6   4  26     1724.07     2116.78    748.03 o 
   8   4  26     4433.60     4248.41    934.58 o 
 -15   5  26      313.10     -403.60    880.76 o 
 -13   5  26     2588.69     2456.67   1551.31 o 
 -11   5  26      523.75      -46.96    640.35 o 
  -9   5  26      869.22     1733.44    808.42 o 
  -7   5  26     1303.31     1027.05    749.18 o 
  -5   5  26     2473.76     3116.90    938.44 o 
  -3   5  26    15828.17    17085.35   1965.50 o 
  -1   5  26      554.72     1013.72    843.77 o 
   1   5  26    16525.38    21756.51   1972.55 o 
   3   5  26       55.07      515.26    653.71 o 
   5   5  26       12.41     -737.46    829.51 o 
   7   5  26      444.16      141.80    668.98 o 
 -14   6  26     3332.46     3853.71   1515.77 o 
 -12   6  26     6669.50     5941.23   1979.09 o 
 -10   6  26     5340.27     4168.86   1056.90 o 
  -8   6  26    14089.26    16144.49   1946.16 o 
  -6   6  26     6935.79     8892.88   1399.51 o 
  -4   6  26     2159.93     3162.02    960.90 o 
  -2   6  26      545.95     1495.27    877.67 o 
   0   6  26    10679.03    10299.45   1909.06 o 
   2   6  26     3319.15     2404.84    822.84 o 
   4   6  26    22408.32    25926.60   2791.64 o 
   6   6  26     1423.91     1633.20    674.26 o 
 -13   7  26     6904.60     8120.28   1282.76 o 
 -11   7  26     6704.36     7759.11   1497.74 o 
  -9   7  26      547.02      861.06   1050.83 o 
  -7   7  26      180.40       38.85    693.88 o 
  -5   7  26       21.00      462.56    713.73 o 
  -3   7  26      626.07      -71.11    737.21 o 
  -1   7  26     8644.39     8424.60   1605.99 o 
   1   7  26    12428.23    12362.77   1809.75 o 
   3   7  26      640.15      613.60    655.30 o 
   5   7  26     6641.09     8329.97   1301.27 o 
 -14   8  26      215.07      174.68    858.55 o 
 -12   8  26    24625.46    28249.75   2422.69 o 
 -10   8  26    17830.30    17822.76   3070.36 o 
  -8   8  26      871.87      587.56    762.38 o 
  -6   8  26     5066.34     7536.48   1348.17 o 
  -4   8  26     2274.64     1229.28   1311.42 o 
  -2   8  26     3753.26     3701.74   2543.53 o 
   0   8  26     9161.00     6441.22   1326.79 o 
   2   8  26      134.98      359.15    835.16 o 
   4   8  26     1599.59     2326.98    825.86 o 
 -11   9  26     7239.11    11598.11   1818.49 o 
  -9   9  26     1090.38     1387.60   1077.74 o 
  -7   9  26       64.93      486.27    806.95 o 
  -5   9  26     6400.46     8754.79   1506.86 o 
  -3   9  26      412.88     1206.62   1356.74 o 
  -1   9  26     1996.71     1996.59   1300.09 o 
   1   9  26       12.85      544.15    866.72 o 
   3   9  26       43.99       87.10    841.44 o 
 -10  10  26    11361.66    14809.33   2023.47 o 
  -8  10  26    13764.67    12488.21   2379.25 o 
  -6  10  26    48123.79    49971.04   5572.81 o 
  -4  10  26    13809.89    11299.66   1634.53 o 
  -2  10  26    10848.25     9780.40   2401.90 o 
   0  10  26     2331.49     2178.60   1308.58 o 
   2  10  26        4.28      -59.03   2079.01 o 
  -9  11  26      699.25     1644.90   1023.39 o 
  -7  11  26     7731.68     6810.25   1308.26 o 
  -5  11  26       50.26     -727.17    870.97 o 
  -3  11  26      881.54      229.43   1450.21 o 
  -1  11  26       29.01      529.67   1487.03 o 
 -15   1  27     2908.83     2339.34   1152.65 o 
 -13   1  27      381.96      598.55   1494.11 o 
 -11   1  27      319.85     1581.99    976.20 o 
  -9   1  27    57623.70    52738.37   4365.21 o 
  -7   1  27     9135.57    10300.44   1363.66 o 
  -5   1  27      600.73      345.39    455.64 o 
  -3   1  27    29263.46    31391.05   1980.82 o 
  -1   1  27     1629.73     2309.04    629.25 o 
   1   1  27     7800.75     6770.90    917.48 o 
   3   1  27    21853.07    20314.62   1640.34 o 
   5   1  27     9593.82    11107.89   1276.82 o 
   7   1  27     3888.65     3425.37    861.18 o 
 -16   2  27     4167.86     5129.54   2427.40 o 
 -14   2  27     6770.42     7632.27   1552.43 o 
 -12   2  27      469.80      323.66    859.01 o 
 -10   2  27      625.32     1436.12    949.26 o 
  -8   2  27     5630.68     6043.78   1185.37 o 
  -6   2  27     4106.61     4202.49    982.38 o 
  -4   2  27    39876.79    37161.58   2442.00 o 
  -2   2  27    28848.30    29553.07   1933.86 o 
   0   2  27      168.35       46.62    503.38 o 
   2   2  27    26595.46    26868.93   2414.25 o 
   4   2  27    19108.30    15522.16   1471.80 o 
   6   2  27      740.10     1341.26    685.26 o 
 -15   3  27    19425.89    22484.81   6775.14 o 
 -13   3  27     1543.53     1480.34    928.91 o 
 -11   3  27    16212.73    15202.95   1670.48 o 
  -9   3  27      645.84      843.24   1411.97 o 
  -7   3  27      505.30      102.83    761.67 o 
  -5   3  27     6827.49     9247.58   1486.00 o 
  -3   3  27       20.94      606.50    662.93 o 
  -1   3  27     1727.56     1486.38    607.62 o 
   1   3  27     2559.03     2637.86    695.85 o 
   3   3  27    10473.80    12563.39   1341.02 o 
   5   3  27     1566.06      921.65    693.91 o 
   7   3  27     9652.87     8716.21   1298.43 o 
 -14   4  27     3310.78     3218.96   1130.50 o 
 -12   4  27     4945.80     4819.18   1027.91 o 
 -10   4  27    10220.92    10006.99   2240.46 o 
  -8   4  27     3625.36     3840.44    987.91 o 
  -6   4  27     3992.94     2489.25   1705.13 o 
  -4   4  27     2054.10     2571.00    874.78 o 
  -2   4  27     4365.23     4616.31   1184.82 o 
   0   4  27      411.69      -90.57    491.31 o 
   2   4  27     4570.08     4270.32    828.69 o 
   4   4  27     7693.75     7705.51   1051.15 o 
   6   4  27     1284.00      386.35    654.48 o 
 -15   5  27     5661.77     9690.93   2575.92 o 
 -13   5  27     1514.55     3172.95   1719.62 o 
 -11   5  27        4.61     -572.83   1688.13 o 
  -9   5  27     4362.14     4695.06   1736.28 o 
  -7   5  27     5767.32     4506.75   1095.14 o 
  -5   5  27     1735.11     2430.63    847.39 o 
  -3   5  27     3694.58     3312.64   1325.58 o 
  -1   5  27       50.30     -473.95    680.65 o 
   1   5  27       26.72     -302.14    626.92 o 
   3   5  27    13910.60    12521.44   1685.59 o 
   5   5  27    10788.02    14195.27   1478.78 o 
 -14   6  27     2858.82     2308.44   1046.26 o 
 -12   6  27     1270.09      -99.01    760.71 o 
 -10   6  27      101.14     -469.77    766.28 o 
  -8   6  27     1446.84     1711.56   1546.51 o 
  -6   6  27       49.97      317.23   1144.30 o 
  -4   6  27     1662.55     1724.40    917.13 o 
  -2   6  27      589.62      732.36    787.32 o 
   0   6  27     6126.59     8547.26   1514.65 o 
   2   6  27        2.05     -210.78    613.83 o 
   4   6  27      754.19     1403.62    784.66 o 
   6   6  27       86.39      240.03    788.22 o 
 -13   7  27     1568.31     1779.85    986.63 o 
 -11   7  27    27736.77    27714.05   4638.11 o 
  -9   7  27     4849.00     5633.71   1535.18 o 
  -7   7  27    17985.72    21502.60   2252.65 o 
  -5   7  27       18.59    -1084.82   1084.82 o 
  -3   7  27      494.60      993.70    843.45 o 
  -1   7  27    22541.41    23840.68   2501.12 o 
   1   7  27    31347.16    29742.51   3717.57 o 
   3   7  27     6191.97     4826.45   1039.51 o 
   5   7  27      256.77      894.57    814.95 o 
 -12   8  27    11274.96    11527.18   1845.82 o 
 -10   8  27      204.28      270.96    847.99 o 
  -8   8  27      755.37     -466.34    735.13 o 
  -6   8  27      399.80      202.97    999.85 o 
  -4   8  27    10059.70     8007.29   2325.43 o 
  -2   8  27     2795.73     2556.74   2077.59 o 
   0   8  27      832.98     5434.98   1330.37 o 
   2   8  27      513.64     -656.56    764.65 o 
   4   8  27     9087.51     6948.41   1214.58 o 
 -11   9  27     5678.48     5972.84   1432.72 o 
  -9   9  27     1960.03     1749.23   1047.99 o 
  -7   9  27    36845.29    34053.36   3011.83 o 
  -5   9  27    64968.81    72510.33   6823.34 o 
  -3   9  27       68.88     -623.14   1294.42 o 
  -1   9  27       26.45      286.68   1283.09 o 
   1   9  27     4068.71     3062.38   1085.67 o 
  -8  10  27      534.48     1404.89   1198.12 o 
  -6  10  27      984.35     2258.25   1030.93 o 
  -4  10  27     1394.07     4203.33   1676.80 o 
  -2  10  27      491.54     1685.30   1549.34 o 
   0  10  27      474.05      553.15    923.15 o 
  -5  11  27    12625.43    11393.76   1920.39 o 
  -3  11  27     1907.44     3152.50   1764.61 o 
 -14   0  28      153.72      439.03   1387.89 o 
 -12   0  28    10052.96     9508.48   2418.90 o 
  -8   0  28    53321.95    50488.04   3398.57 o 
  -6   0  28      777.59     -482.27    660.79 o 
  -4   0  28    57392.52    56709.69   3893.59 o 
  -2   0  28    46327.28    53893.71   6076.99 o 
   0   0  28    30978.87    29164.04   2883.83 o 
   2   0  28    10801.69     8938.31   1557.20 o 
   4   0  28      217.57     -250.10    757.06 o 
   6   0  28      347.18     -185.16    884.59 o 
 -15   1  28     7344.90     7910.25   1734.27 o 
 -13   1  28      385.40     1014.01   1416.22 o 
 -11   1  28     5193.97     5630.23   1224.72 o 
  -9   1  28     5683.91     4730.17   1543.68 o 
  -7   1  28        0.90       67.44    949.22 o 
  -5   1  28    21591.73    21010.21   1563.06 o 
  -3   1  28    38651.25    35101.89   2530.23 o 
  -1   1  28    11812.30    11380.30   1238.43 o 
   1   1  28        9.38      246.56    554.64 o 
   3   1  28      716.71      969.00    622.57 o 
   5   1  28       92.26      517.40    582.11 o 
 -14   2  28    12906.56    19530.10   8143.25 o 
 -12   2  28     8675.29     9906.07   1698.83 o 
 -10   2  28       72.93       19.83   1237.77 o 
  -8   2  28    12019.15     9931.03   2206.47 o 
  -6   2  28      542.73      230.95    709.68 o 
  -4   2  28     2297.98     3431.16    701.67 o 
  -2   2  28     5319.72     6340.40    913.81 o 
   0   2  28     4090.84     4423.82    808.05 o 
   2   2  28     2873.70     3059.98    755.64 o 
   4   2  28     7348.93     6163.33    994.28 o 
   6   2  28     4110.51     2090.07    952.08 o 
 -15   3  28    16531.16    22068.71   8195.88 o 
 -13   3  28     9264.63    10636.46   1546.68 o 
 -11   3  28      144.44       35.53    959.05 o 
  -9   3  28      538.52      314.84    734.91 o 
  -7   3  28     1155.98     1522.96   1811.34 o 
  -5   3  28     8371.08     6973.57   2254.62 o 
  -3   3  28    11684.01    13583.16   1873.33 o 
  -1   3  28    12736.36    11655.15   1237.51 o 
   1   3  28     4203.83     3350.37    776.02 o 
   3   3  28       36.42     -397.13    604.43 o 
   5   3  28      193.44      114.58    675.05 o 
 -14   4  28     1376.62     2161.38   1042.37 o 
 -12   4  28      183.52     -516.00    773.73 o 
 -10   4  28      156.00     1549.34   1251.94 o 
  -8   4  28       16.23      764.76   1036.67 o 
  -6   4  28      125.29      278.64    819.99 o 
  -4   4  28     9098.09    10034.49   1617.08 o 
  -2   4  28    12232.90    10335.52   1625.95 o 
   0   4  28      102.52      882.42    660.68 o 
   2   4  28      895.56     1840.27    683.76 o 
   4   4  28       33.56     -130.92    609.30 o 
 -13   5  28     3940.18     4670.64   1163.92 o 
 -11   5  28     3097.72     2917.12   1150.94 o 
  -9   5  28      709.09     1140.59    806.16 o 
  -7   5  28      341.76     1453.04   1198.12 o 
  -5   5  28     3419.64     4103.50   1127.25 o 
  -3   5  28      921.47     1347.29    862.80 o 
  -1   5  28    12775.79    12743.24   1840.21 o 
   1   5  28     5595.75     4402.39    925.70 o 
   3   5  28      140.88      109.47    759.25 o 
   5   5  28     1868.11     2390.19    830.95 o 
 -12   6  28    20946.62    22824.18   2603.17 o 
 -10   6  28     4837.37     2521.00   1163.82 o 
  -8   6  28    21474.24    17819.44   2063.91 o 
  -6   6  28     8873.30     6307.83   2028.02 o 
  -4   6  28     8978.67    10796.70   1972.79 o 
  -2   6  28     1607.00     1994.59    945.95 o 
   0   6  28    17698.47    16787.28   4529.06 o 
   2   6  28       60.66      765.35    764.37 o 
   4   6  28     3177.86     3558.48   1016.57 o 
 -11   7  28     5084.34     5633.75   1369.41 o 
  -9   7  28     4466.71     5279.66   1733.45 o 
  -7   7  28     1314.33      691.11   1277.43 o 
  -5   7  28     6750.58     3161.00   1733.45 o 
  -3   7  28     5396.20     6326.13   1726.37 o 
  -1   7  28     3086.00     4481.75   1213.09 o 
   1   7  28     6998.72     7149.63   1500.11 o 
   3   7  28       25.31      231.65    750.63 o 
 -10   8  28        3.85      354.74    911.30 o 
  -8   8  28     5255.01     3802.17   1051.69 o 
  -6   8  28    11019.32    10440.35   2569.02 o 
  -4   8  28      757.87     1042.34   1393.56 o 
  -2   8  28        5.21     -491.78    817.30 o 
   0   8  28    36216.05    35870.28   3329.85 o 
   2   8  28     4536.48     6062.82   1849.58 o 
  -9   9  28     1205.11     1361.29   1041.90 o 
  -7   9  28     3516.93     4752.52   1345.41 o 
  -5   9  28     4318.76     8834.37   2427.40 o 
  -3   9  28    13817.08    17309.01   3328.11 o 
  -1   9  28     7262.95     6554.13   1659.81 o 
  -6  10  28    49513.15    48162.72   5690.36 o 
  -4  10  28     6015.77     5271.16   2110.16 o 
 -13   1  29     3404.49     3532.05   1877.90 o 
 -11   1  29    12362.19    17561.10   3883.27 o 
  -9   1  29      665.35     1719.29   1203.78 o 
  -7   1  29     1194.38     1504.76    803.11 o 
  -5   1  29     3159.71     3228.33    735.39 o 
  -3   1  29    59493.06    59369.97   2849.54 o 
  -1   1  29      658.04      850.16    577.13 o 
   1   1  29     1694.98     1745.00    737.93 o 
   3   1  29     5170.92     5960.22   1006.01 o 
   5   1  29      451.07      200.27    668.49 o 
 -14   2  29    28043.21    49941.39  21696.45 o 
 -12   2  29      164.92     1177.37    966.10 o 
  -8   2  29     2847.70     3228.98   1441.71 o 
  -6   2  29      845.45      840.84    812.20 o 
  -4   2  29    19594.42    20107.29   1877.52 o 
  -2   2  29    17113.81    19787.87   1643.17 o 
   0   2  29     4057.72     5123.57    921.23 o 
   2   2  29    12177.49    11639.10   1271.01 o 
   4   2  29     7367.46     7264.20   1110.10 o 
 -13   3  29       57.98     1414.72    999.70 o 
 -11   3  29     3064.27     4841.34   1430.26 o 
  -9   3  29     1415.94     2096.00   1351.07 o 
  -7   3  29      257.81     1334.08   1266.10 o 
  -5   3  29      401.74     1250.95    823.49 o 
  -3   3  29      145.91       96.19    593.61 o 
  -1   3  29     1862.76     1871.42    728.04 o 
   1   3  29     3925.12     3528.85    806.57 o 
   3   3  29    18909.76    20037.47   1731.36 o 
 -12   4  29     1724.73     2183.81   1386.48 o 
 -10   4  29     6999.94     7990.30   2056.35 o 
  -8   4  29      124.04     -300.24    991.35 o 
  -6   4  29    23090.18    24364.01   2492.02 o 
  -4   4  29     1542.74     2265.84    938.69 o 
  -2   4  29     8678.66     7609.42   1139.24 o 
   0   4  29     4674.33     6950.32   1188.32 o 
   2   4  29    10918.71    12127.38   1572.18 o 
   4   4  29     3007.95     2873.91    849.16 o 
 -13   5  29     3989.14     3085.56   1327.13 o 
 -11   5  29    27582.76    36012.09   3402.06 o 
  -9   5  29    10092.70    10757.59   2418.90 o 
  -7   5  29     1606.76     1149.97   1297.26 o 
  -5   5  29       18.45     -488.52    743.17 o 
  -3   5  29    13348.90    17776.61   4146.68 o 
  -1   5  29      796.28      795.27    811.12 o 
   1   5  29      162.63     1158.68    717.39 o 
   3   5  29      741.23      -38.90    711.30 o 
 -12   6  29    20110.34    23600.48   2768.89 o 
 -10   6  29     2600.01     1322.56   1467.20 o 
  -8   6  29      171.13     2169.65   1356.74 o 
  -6   6  29    12908.45    17410.98   3211.98 o 
  -4   6  29     3607.64     3328.89   1365.23 o 
  -2   6  29       63.33      390.05    907.06 o 
   0   6  29     4323.28     1926.17   1573.42 o 
   2   6  29     1796.05     2859.04    959.05 o 
 -11   7  29    26865.11    26243.73   2903.04 o 
  -9   7  29     1543.54     2032.21   1020.60 o 
  -7   7  29     3915.15     5279.66   1957.21 o 
  -5   7  29      163.01     1050.83   1328.41 o 
  -3   7  29     6886.25     7554.98   1465.82 o 
  -1   7  29     2841.89     2019.24   1018.10 o 
   1   7  29     3634.92     2866.87   1377.18 o 
  -8   8  29     1523.48     1481.36   1455.87 o 
  -6   8  29       92.56     -113.30   1404.89 o 
  -4   8  29     8270.18     6290.84   2180.97 o 
  -2   8  29    17070.55    17609.50   2670.99 o 
   0   8  29    27209.05    26448.38   2843.44 o 
  -5   9  29    10092.79    17212.71   3503.72 o 
  -3   9  29     6594.08     6860.16   2302.77 o 
  -8   0  30     4374.73     4466.75   1498.36 o 
  -6   0  30    12866.05    12270.29   2423.15 o 
  -4   0  30    15204.94    16525.30   2082.35 o 
  -2   0  30     3396.34     2676.86   1016.26 o 
   0   0  30    17643.57    15739.08   2155.61 o 
   2   0  30     1862.49     2579.26   1099.83 o 
   4   0  30      357.70     -512.57    829.55 o 
 -13   1  30        3.07      551.84   1331.23 o 
  -9   1  30       82.10      866.73   1166.96 o 
  -7   1  30      924.41      992.23    655.40 o 
  -5   1  30     9683.07    10289.94   1112.27 o 
  -3   1  30    16030.86    16854.04   1512.40 o 
  -1   1  30      516.04      901.98    644.89 o 
   1   1  30     1405.12     1412.57    692.78 o 
   3   1  30     5058.56     5748.83   1036.38 o 
 -12   2  30     3789.23     3874.77   2600.18 o 
  -8   2  30     2792.12     2376.41   1294.42 o 
  -6   2  30    12585.37    14112.54   1842.58 o 
  -4   2  30      858.45       11.92    623.54 o 
  -2   2  30      903.87     1664.26    894.98 o 
   0   2  30        8.94      333.57    567.22 o 
   2   2  30     9519.87     9878.77   1213.34 o 
 -13   3  30    11915.25    14214.55   2310.46 o 
 -11   3  30     6406.84     5024.74   2093.17 o 
  -9   3  30    21992.73    22336.58   3390.42 o 
  -7   3  30     2283.50      150.12   1280.26 o 
  -5   3  30     5696.14     5542.43   1214.68 o 
  -3   3  30     8138.80     7429.26   1178.66 o 
  -1   3  30     1257.93      716.13    666.34 o 
   1   3  30     6439.05     8923.67   1165.56 o 
   3   3  30    17256.56    17543.31   1637.22 o 
 -12   4  30      991.56     2601.65   1250.54 o 
  -8   4  30    18506.02    17563.93   2951.40 o 
  -6   4  30     3649.13     3404.59   1639.98 o 
  -4   4  30      302.35      886.07    809.85 o 
  -2   4  30      881.41     1607.75    699.78 o 
   0   4  30     1332.96      979.35    696.20 o 
   2   4  30     7934.17     7680.82   1295.15 o 
 -11   5  30     1161.23     4352.41   1385.85 o 
  -9   5  30    14832.59    18682.74   3127.01 o 
  -7   5  30     6331.35     4449.75   1798.60 o 
  -5   5  30     9328.73     7741.04   2169.64 o 
  -3   5  30     5043.48     6200.98   1359.05 o 
  -1   5  30       26.91      -76.13    713.53 o 
   1   5  30      172.97      -19.02    710.16 o 
  -8   6  30       51.99     1274.60   1523.85 o 
  -6   6  30     9563.76     5466.60   2081.84 o 
  -4   6  30     1879.82     3350.77   1693.80 o 
  -2   6  30       13.70     1147.72    947.67 o 
   0   6  30     2119.66     1759.40    888.96 o 
  -9   7  30      101.23     -498.51   1297.26 o 
  -7   7  30      415.98     -368.22   1232.11 o 
  -5   7  30       54.49    -1093.32   1246.27 o 
  -3   7  30        1.84     1223.61   1719.29 o 
  -1   7  30    16978.64    22043.86   2649.95 o 
  -9   1  31      558.25     1758.94   1268.93 o 
  -7   1  31     6783.33     7205.58   1100.35 o 
  -5   1  31      133.42      317.83    625.77 o 
  -3   1  31     2404.38     1537.84    786.58 o 
  -1   1  31     3884.94     5814.33   1013.39 o 
   1   1  31     5964.76     5552.70    982.99 o 
  -8   2  31     2148.68     1240.61   1288.76 o 
  -6   2  31      851.48     2863.45    819.07 o 
  -4   2  31     1468.40     2042.43    811.25 o 
  -2   2  31      195.80       37.35    662.52 o 
   0   2  31      199.37      215.47    606.01 o 
 -11   3  31     2551.12     6429.63   2588.85 o 
  -9   3  31    10797.69    11477.03   2577.52 o 
  -7   3  31      590.87     -623.14   1254.77 o 
  -5   3  31     1025.82     1874.28    769.72 o 
  -3   3  31       97.62      172.32    809.70 o 
  -1   3  31     4745.64     3103.34    933.56 o 
   1   3  31    14062.38    13398.68   2008.47 o 
  -8   4  31      374.12      940.37   1413.38 o 
  -6   4  31    26444.35    27231.03   4033.39 o 
  -4   4  31     1006.79     1601.58    950.89 o 
  -2   4  31     1269.85     2103.71    818.96 o 
   0   4  31      333.05      787.21    772.69 o 
  -9   5  31    12537.85    11729.11   2509.54 o 
  -7   5  31    14452.04    14278.30   2942.90 o 
  -5   5  31    13916.98    18560.95   3506.55 o 
  -3   5  31      125.46      263.28    951.92 o 
  -1   5  31       52.57     1073.88    822.01 o 
  -6   6  31     1281.70     2840.93   1756.11 o 
  -4   6  31    17169.01    15592.55   3129.84 o 
  -8   0  32     5900.89     5030.40   1801.43 o 
  -6   0  32       29.19      456.02    999.85 o 
  -4   0  32     2762.12     1389.44    919.27 o 
  -2   0  32      206.09     -208.08    917.95 o 
  -9   1  32      219.14     -274.75   1144.30 o 
  -7   1  32      489.75      248.40    651.80 o 
  -5   1  32        3.63     1314.52    798.40 o 
  -3   1  32       66.82      220.10    641.38 o 
  -1   1  32     2622.44     2617.06    825.11 o 
  -8   2  32     1807.77     1846.75   1535.18 o 
  -6   2  32     1555.59     3175.77    988.21 o 
  -4   2  32        5.56       25.89    691.78 o 
  -2   2  32     1763.13     1312.72    854.13 o 
  -7   3  32    23357.35    26378.46   3888.93 o 
  -5   3  32    13546.61    11206.39   1475.62 o 
  -3   3  32     2081.22     2187.28    877.72 o 
  -6   4  32     8436.18    15232.83   3081.69 o 
  -4   4  32     1142.45     1028.96    995.22 o 
                                                 
